# Supplementary material for: Engineering microbial division of labor for plastic upcycling
Source: Nat Commun. 2023 Sep 26;14:5712. doi: 10.1038/s41467-023-40777-x (PMC10522701; doi:10.1038/s41467-023-40777-x)
Supplement: Supplementary file 4 — Source Data [file 41467_2023_40777_MOESM4_ESM.xlsx]

## Sheet: Fig 1
	Fig. 1b	Pp-T							Fig. 1c	Pp-T							Fig. 1d	Pp-T
	Time (h)	OD600			TPA (mM)				Time (h)	OD600			EG (mM)				Time (h)	OD600			EG (mM)			TPA (mM)
	0	0.193	0.196	0.189	55.401	57.5286	56.7103		0	0.186	0.187	0.188	57.2531	54.8255	54.3563		0	0.193	0.207	0.21	57.5834	54.0803	56.9648	53.4576	58.1562	52.7756
	12	2.91	2.622	2.654	38.1342	44.8445	43.4534		12	0.16	0.165	0.161	54.3194	58.72	56.3224		12	1.861	1.865	1.791	53.8676	55.0692	55.4513	48.077	47.016	45.9551
	24	8.86	8.82	8.12	7.52864	16.9394	12.0295		24	0.169	0.161	0.16	57.2015	54.0166	56.3442		24	5.97	5.94	5.95	52.524	53.839	54.9597	26.7061	24.8873	22.6896
	36	9.99	10.12	10.21	0	0	0		36	0.156	0.156	0.155	56.3792	55.1337	53.6676		36	9.61	9.59	9.79	50.0116	50.3342	49.8605	0	0	1.06165
	48	6.76	6.88	6.47	0	0	0		48	0.149	0.148	0.15	54.2721	54.7739	57.1934		48	7.11	7.09	7.15	48.7474	49.8844	49.5618	0	0	0
	Fig. 1e	Pp-E							Fig. 1f	Pp-E							Fig. 1g	Pp-E
	Time (h)	OD600			TPA (mM)				Time (h)	OD600			EG (mM)				Time (h)	OD600			EG (mM)			TPA (mM)
	0	0.198	0.198	0.197	55.7283	55.5646	55.7283		0	0.208	0.214	0.21	54.1766	52.7085	57.314		0	0.181	0.204	0.206	56.8856	55.1002	55.136	56.5647	58.6867	53.4576
	12	0.141	0.141	0.145	56.9558	54.9918	55.0736		12	1.561	1.614	1.577	25.5552	26.3156	25.6387		12	0.56	0.56	0.539	48.3237	48.8085	47.5689	56.11	53.0029	55.2006
	24	0.138	0.14	0.143	56.3011	55.9738	57.7741		24	4.15	3.89	4.65	0	0	0		24	3.93	3.93	3.21	0	0	0	56.0343	55.1841	53.0787
	36	0.134	0.136	0.139	57.3077	57.3404	57.4468		36	4.79	3.65	3.88	0	0	0		36	3.08	3.08	2.93	0	0	0	54.5186	56.1858	55.3522
	48	0.129	0.131	0.13	56.829	57.8723	55.6465		48	4.06	3.27	3.33	0	0	0		48	2.7	2.59	2.63	0	0	0	54.2341	54.8542	53.2657
	Fig. 1h	Pp-T:Pp-E 1:1							Fig. 1i	Pp-T:Pp-E 1:1							Fig. 1j	Pp-T:Pp-E 1:1
	Time (h)	OD600			TPA (mM)				Time (h)	OD600			EG (mM)				Time (h)	OD600			EG (mM)			TPA (mM)
	0	0.202	0.206	0.204	55.892	53.928	56.383		0	0.203	0.203	0.203	57.3731	53.906	53.154		0	0.193	0.209	0.22	55.2995	53.2671	52.8774	57.6257	55.6553	57.6257
	12	2.324	2.523	2.421	44.8445	44.2717	44.9264		12	0.812	0.841	0.86	35.5084	37.5271	32.1195		12	1.607	1.809	1.809	53.7131	54.1126	55.0739	46.7129	47.9254	46.4855
	24	7.54	8.57	8.99	19.1489	14.3208	11.784		24	3.88	4.01	4.95	0	0	0		24	6.16	6.39	6.56	22.1463	18.1273	10.5857	39.0588	37.24	31.7078
	36	10.47	9.32	9.99	0	0	0		36	4.33	4.19	4.33	0	0	0		36	9.57	9.64	10.43	0	0	0	16.93	14.8081	14.8081
	48	7.09	8.45	7.55	0	0	0		48	3.36	3.76	3.47	0	0	0		48	11.1	11.15	11.3	0	0	0	0	0	0

## Sheet: Fig 2
	Fig. 2b	Pp-TE							Fig. 2c	Pp-TE
	Time (h)	OD600			TPA (mM)				Time (h)	OD600			EG (mM)
	0	0.19	0.191	0.193	56.7103	55.4828	54.0917		0	0.189	0.227	0.199	54.3294	54.8656	54.7826
	12	0.437	0.43	0.467	54.9918	55.5646	54.91		12	0.956	0.946	0.892	32.265	29.7747	31.4681
	24	3.36	3.64	4.22	42.8805	44.1899	42.2259		24	4.43	4.29	4.35	0	0	0
	36	7.62	6.89	7.3	17.9214	20.8773	19.7218		36	4.25	4.26	4.28	0	0	0
	48	10.65	9.36	10.49	0	0	0		48	3.42	3.32	4.73	0	0	0
	Fig. 2d	Pp-T:Pp-E 3:1
	Time (h)	OD600			EG (mM)			TPA (mM)
	0	0.214	0.206	0.211	73.6237	73.4308	74.8853	76.5139	75.6137	77.1686
	12	1.966	1.89	1.927	71.7168	70.9749	72.4104	71.6858	67.6759	67.9214
	24	6.88	6.64	6.65	51.8005	54.549	53.7576	54.0196	57.6367	53.437
	36	9.49	9.62	8.83	24.0888	24.7572	28.7402	47.2733	43.9984	48.036
	48	10.82	10.77	10.33	0	0	0	25.7872	20.3224	23.4419
	60	11.82	12.01	11.99	0	0	0	3.23732	2.23848	4.33948
	72	10.67	10.23	10.11	0	0	0	0	0	0
	84	9.56	9.49	9.61	0	0	0	0	0	0
	Fig. 2e	Pp-TE
	Time (h)	OD600			EG (mM)			TPA (mM)
	0	0.19	0.227	0.185	74.663	73.3849	74.6483	74.3142	75.8871	75.2324
	12	0.51	0.643	0.522	72.3014	73.0717	71.3483	74.2864	75.2504	75.8052
	24	4.52	4.44	4.58	16.947	17.5195	19.5021	64.7493	64.522	68.9157
	36	7.89	7.32	7.48	0	0	0	56.383	61.9476	58.3337
	48	10.01	10.33	9.37	0	0	0	36.0884	33.4697	36.5794
	60	11.17	11.92	11.51	0	0	0	16.5511	14.293	17.4605
	72	13.91	13.31	14.17	0	0	0	4.60865	2.53117	3.836
	84	14.55	14.16	14.25	0	0	0	0	0	0
	Fig. 2f		TPA
			31.6 mM			Ave	STD	56.2 mM			Ave	STD	75 mM			Ave	STD	100 mM			Ave	STD
	EG	100 mM	42	44	39	41.6667	2.51661	56	60	61	59	2.64575	69	69	72	70	1.73205	84	84	84	84	0	Pp-T + Pp-E
			48	49	48	48.3333	0.57735	64	64	64	64	0	89	89	96	91.3333	4.04145	132	132	132	132	0	Pp-T E
		75 mM	36	36	36	36	0	51	53	51	51.6667	1.1547	62	62	62	62	0	80	80	80	80	0	Pp-T + Pp-E
			43	43	43	43	0	59	59	59	59	0	75	75	75	75	0	117	117	117	117	0	Pp-T E
		56.2 mM	32	32	32	32	0	48	52	48	49.3333	2.3094	55	55	51	53.6667	2.3094	74	74	74	74	0	Pp-T + Pp-E
			41	41	41	41	0	53	53	53	53	0	67	69	69	68.3333	1.1547	99	99	99	99	0	Pp-T E
		31.6 mM	24	24	26	24.6667	1.1547	41	41	43	41.6667	1.1547	50	50	52	50.6667	1.1547	68	64	64	65.3333	2.3094	Pp-T + Pp-E
			33	35	35	34.3333	1.1547	47	47	47	47	0	60	60	60	60	0	84	84	84	84	0	Pp-T E

## Sheet: Fig 3
	Fig. 3b
	NaOH concentration	TPA (mM)			TPA yield % (mol/mol)			Ave	STD	EG (mM)			EG yield % (mol/mol)			Ave	STD
	0	0	0	0	0	0	0	0	0	0	0	0	0	0	0	0	0
	1%	82.0087	89.4447	84.5886	30.0398	32.7636	30.9848	31.2628	1.38302	101.925	102.127	103.128	37.2888	37.3626	37.7289	37.4601	0.235727
	2%	146.505	151.665	146.353	53.6648	55.5548	53.6092	54.2762	1.10758	164.371	162.202	166.207	60.1344	59.3407	60.8059	60.0936	0.73345
	3%	198.709	196.888	195.067	72.7871	72.12	71.453	72.12	0.66706	211.819	210.262	209.26	77.4929	76.9231	76.5568	76.9909	0.471743
	4%	199.771	206.752	206.6	73.1762	75.7333	75.6777	74.8624	1.46053	234.242	244.304	239.298	85.6962	89.3773	87.5458	87.5398	1.84057
	5%	231.336	231.184	234.675	84.7385	84.683	85.9615	85.1277	0.722642	247.809	245.305	244.304	90.6595	89.7436	89.3773	89.9268	0.66044
	10%	196.129	200.075	200.985	71.8421	73.2874	73.6209	72.9168	0.945545	251.558	248.309	255.318	92.0313	90.8425	93.4066	92.0935	1.28318
	15%	85.4991	89.5965	88.5342	31.3183	32.8192	32.4301	32.1892	0.778898	256.758	255.318	251.313	93.9335	93.4066	91.9414	93.0938	1.03221
	20%	44.0698	42.704	41.49	16.1428	15.6425	15.1978	15.661	0.47277	254.625	251.313	257.32	93.1533	91.9414	94.1392	93.078	1.10084
	5%+BKC	269.116	270.482	268.504	98.5773	99.0776	98.353	98.6693	0.370961	262.828	261.325	264.329	96.1543	95.6044	96.7033	96.154	0.54945
	Note	Each senario weight 10.5 g PET power (192 g/mol) in 200 mL Alkaline Hydrolysis = 273.34 mM PET
	Fig. 3c		TPA (mV)				EG (nRU)			Fig. 3d	PP-T
		Time (min)	Crude PET	TPA STD		Time (min)	Crude PET	EG STD		Time (h)	OD600			EG (mM)			TPA (mM)
		0	-155	-9		0	-27.53	0.29		0	0.215	0.209	0.208	54.1311	56.8161	55.2897	48.1997	49.7545	48.1997
		0.00833	-155	-10		0.00720005	-27.65	0.4		12	2.413	2.417	2.459	51.5223	56.5021	55.2715	37.234	37.234	40.2619
		0.01667	-31	-11		0.0144001	-27.81	0.47		24	4.73	4.79	4.74	53.5692	53.8258	56.275	13.4206	11.2111	13.7381
		0.025	-2	-12		0.0216001	-27.87	0.49		36	5.96	6.05	6.74	52.2732	53.5895	56.3868	0	0	0
		0.03333	-4	-13		0.0288002	-27.93	0.48		48	4.49	5.45	4.54	53.0128	54.9282	55.4913	0	0	0
		0.04167	-6	-15		0.0360002	-27.87	0.44
		0.05	-7	-16		0.0432003	-27.76	0.38		Fig. 3e	PP-E
		0.05833	-5	-17		0.0504003	-27.59	0.31		Time (h)	OD600			EG (mM)			TPA (mM)
		0.06667	-2	-18		0.0576004	-27.25	0.24		0	0.204	0.209	0.214	53.2348	50.9652	53.7034	49.5368	49.5908	50.4092
		0.075	1	-18		0.0648004	-26.91	0.17		12	0.545	0.539	0.529	38.8294	39.3031	39.849	48.3818	48.9854	49.7545
		0.08333	4	-18		0.0720005	-26.41	0.08		24	1.258	1.279	1.181	30.8819	30.1087	26.6252	47.9542	48.8903	48.036
		0.09167	6	-17		0.0792005	-25.79	0		36	2.99	3.09	3.45	0	0	0	49.3026	49.5761	50.591
		0.1	6	-16		0.0864006	-25	-0.08		48	2.37	1.7	2.1	0	0	0	48.9901	49.1229	49.8203
		0.10833	6	-15		0.0936006	-24.05	-0.18
		0.11667	5	-15		0.100801	-22.98	-0.29		Fig. 3f	Pp-T:Pp-E 3:1
		0.125	4	-15		0.108001	-21.74	-0.39		Time (h)	OD600			EG (mM)			TPA (mM)
		0.13333	4	-14		0.115201	-20.34	-0.52		0	0.217	0.208	0.213	56.8252	55.5539	53.9781	49.1915	48.6088	50.2455
		0.14167	4	-13		0.122401	-18.93	-0.65		12	2.112	2.032	2.163	48.1747	42.9752	45.2053	40.9165	42.5712	39.689
		0.15	4	-13		0.129601	-17.42	-0.77		24	4.23	3.73	3.93	15.9302	27.6155	13.9425	25.0409	25.2046	25.3682
		0.15833	4	-12		0.136801	-15.9	-0.89		36	8.13	7.77	7.78	0	0	0	7.60865	11.4901	6.85082
		0.16667	4	-13		0.144001	-14.49	-0.99		42	8.75	8.32	8.25	0	0	0	0	0	0
		0.175	4	-13		0.151201	-13.2	-1.06		48	8.34	7.32	7.17	0	0	0	0	0	0
		0.18333	5	-14		0.158401	-12.02	-1.1		50	7.09	6.34	6.55	0	0	0	0	0	0
		0.19167	5	-14		0.165601	-11.07	-1.11
		0.2	4	-14		0.172801	-10.39	-1.09		Fig. 3g	Pp-TE
		0.20833	3	-14		0.180001	-9.83	-1.03		Time (h)	OD600			EG (mM)			TPA (mM)
		0.21667	2	-15		0.187201	-9.61	-0.97		0	0.235	0.232	0.224	54.0912	55.1286	56.0822	50.3464	49.3162	51.3332
		0.225	2	-15		0.194401	-9.49	-0.86		12	0.654	0.702	0.652	55.0912	54.0878	55.7789	45.1214	45.1972	47.3949
		0.23333	1	-15		0.201601	-9.61	-0.76		24	2.86	3.21	3.52	11.0924	12.9998	7.37466	35.3437	36.9482	32.4952
		0.24167	0	-14		0.208801	-9.83	-0.65		36	5.16	5.48	5.96	0	0	0	25.7774	21.2766	24.4681
		0.25	-2	-13		0.216001	-10.11	-0.53		42	7.32	7.81	6.98	0	0	0	14.365	12.275	11.4566
		0.25833	-4	-13		0.223201	-10.56	-0.41		48	9.14	8.83	9.3	0	0	0	3.39891	3.31299	2.09438
		0.26667	-5	-12		0.230401	-11.01	-0.3		50	9.33	9.25	9.21	0	0	0	0	0	0
		0.275	-5	-12		0.237602	-11.46	-0.18
		0.28333	-4	-12		0.244802	-11.97	-0.07
		0.29167	-3	-12		0.252002	-12.58	0.06
		0.3	-2	-12		0.259202	-13.2	0.16
		0.30833	0	-12		0.266402	-13.82	0.25
		0.31667	2	-12		0.273602	-14.55	0.31
		0.325	3	-11		0.280802	-15.23	0.34
		0.33333	5	-10		0.288002	-15.96	0.31
		0.34167	6	-9		0.295202	-16.63	0.24
		0.35	7	-8		0.302402	-5.56	0.1
		0.35833	7	-7		0.309602	-5.05	-0.06
		0.36667	6	-7		0.316802	-4.21	-0.24
		0.375	6	-7		0.324002	-3.09	-0.43
		0.38333	7	-8		0.331202	-1.91	-0.61
		0.39167	7	-9		0.338402	-0.78	-0.76
		0.4	6	-9		0.345602	0.22	-0.88
		0.40833	5	-11		0.352802	0.95	-0.95
		0.41667	5	-12		0.360002	1.4	-1
		0.425	5	-13		0.367202	1.74	-1
		0.43333	5	-14		0.374402	1.91	-0.98
		0.44167	6	-15		0.381602	1.96	-0.93
		0.45	7	-16		0.388802	1.96	-0.85
		0.45833	7	-17		0.396003	1.96	-0.79
		0.46667	7	-17		0.403203	2.07	-0.7
		0.475	6	-17		0.410403	2.07	-0.61
		0.48333	5	-17		0.417603	2.19	-0.5
		0.49167	4	-16		0.424803	2.19	-0.4
		0.5	2	-16		0.432003	2.07	-0.3
		0.50833	0	-16		0.439203	1.91	-0.21
		0.51667	0	-16		0.446403	1.62	-0.13
		0.525	0	-17		0.453603	1.29	-0.08
		0.53333	2	-16		0.460803	0.89	-0.03
		0.54167	5	-16		0.468003	0.5	0
		0.55	7	-16		0.475203	0.05	0.03
		0.55833	9	-15		0.482403	-0.39	0.06
		0.56667	10	-16		0.489603	-0.84	0.08
		0.575	9	-17		0.496803	-1.23	0.08
		0.58333	9	-18		0.504003	-1.74	0.09
		0.59167	8	-17		0.511203	-2.24	0.1
		0.6	8	-16		0.518403	-2.81	0.11
		0.60833	7	-15		0.525603	-3.42	0.12
		0.61667	7	-13		0.532803	-3.87	0.13
		0.625	6	-13		0.540003	-4.27	0.13
		0.63333	7	-14		0.547203	-4.27	0.13
		0.64167	9	-15		0.554404	-4.04	0.12
		0.65	10	-15		0.561604	-3.42	0.13
		0.65833	12	-15		0.568804	-2.52	0.13
		0.66667	13	-13		0.576004	-1.34	0.15
		0.675	11	-13		0.583204	-0.05	0.16
		0.68333	9	-13		0.590404	0.95	0.19
		0.69167	6	-15		0.597604	1.79	0.22
		0.7	4	-17		0.604804	2.19	0.26
		0.70833	3	-18		0.612004	2.07	0.3
		0.71667	5	-19		0.619204	1.46	0.34
		0.725	7	-19		0.626404	0.33	0.37
		0.73333	9	-17		0.633604	-0.95	0.41
		0.74167	11	-16		0.640804	-2.41	0.44
		0.75	12	-15		0.648004	-3.93	0.46
		0.75833	13	-14		0.655204	-5.22	0.48
		0.76667	13	-13		0.662404	-6.35	0.5
		0.775	14	-13		0.669604	-7.08	0.52
		0.78333	15	-12		0.676804	-7.58	0.53
		0.79167	17	-13		0.684004	-7.86	0.54
		0.8	19	-13		0.691204	-7.86	0.54
		0.80833	20	-14		0.698404	-7.69	0.55
		0.81667	20	-15		0.705605	-7.47	0.54
		0.825	19	-15		0.712805	-7.08	0.53
		0.83333	18	-14		0.720005	-6.63	0.5
		0.84167	18	-14		0.727205	-6.12	0.48
		0.85	18	-14		0.734405	-5.67	0.47
		0.85833	18	-14		0.741605	-5.33	0.46
		0.86667	18	-15		0.748805	-4.94	0.45
		0.875	18	-15		0.756005	-4.72	0.45
		0.88333	16	-15		0.763205	-4.55	0.47
		0.89167	16	-15		0.770405	-4.38	0.48
		0.9	16	-16		0.777605	-4.32	0.5
		0.90833	17	-18		0.784805	-4.32	0.54
		0.91667	19	-21		0.792005	-4.38	0.57
		0.925	21	-23		0.799205	-4.43	0.61
		0.93333	23	-24		0.806405	-4.38	0.63
		0.94167	25	-24		0.813605	-4.38	0.65
		0.95	26	-23		0.820805	-4.32	0.66
		0.95833	26	-21		0.828005	-4.27	0.68
		0.96667	25	-19		0.835205	-4.15	0.71
		0.975	23	-17		0.842405	-3.99	0.71
		0.98333	22	-15		0.849605	-3.87	0.72
		0.99167	22	-13		0.856805	-3.7	0.72
		1	23	-12		0.864006	-3.59	0.72
		1.00833	24	-13		0.871206	-3.54	0.72
		1.01667	25	-14		0.878406	-3.48	0.71
		1.025	27	-15		0.885606	-3.48	0.72
		1.03333	27	-17		0.892806	-3.54	0.72
		1.04167	26	-19		0.900006	-3.54	0.73
		1.05	25	-20		0.907206	-3.54	0.75
		1.05833	26	-21		0.914406	-3.59	0.79
		1.06667	27	-20		0.921606	-3.65	0.81
		1.075	27	-19		0.928806	-3.59	0.83
		1.08333	28	-17		0.936006	-3.59	0.86
		1.09167	29	-15		0.943206	-3.59	0.89
		1.1	29	-15		0.950406	-3.65	0.91
		1.10833	29	-15		0.957606	-3.7	0.92
		1.11667	29	-17		0.964806	-3.82	0.93
		1.125	31	-19		0.972006	-3.99	0.95
		1.13333	32	-20		0.979206	-4.15	0.98
		1.14167	34	-21		0.986406	-4.38	1.01
		1.15	35	-21		0.993606	-4.55	1.06
		1.15833	36	-21		1.00081	-4.77	1.1
		1.16667	37	-20		1.00801	-4.94	1.16
		1.175	36	-19		1.01521	-5.11	1.21
		1.18333	36	-18		1.02241	-5.17	1.27
		1.19167	36	-16		1.02961	-5.22	1.3
		1.2	37	-14		1.03681	-5.28	1.33
		1.20833	38	-12		1.04401	-5.28	1.35
		1.21667	39	-11		1.05121	-5.28	1.36
		1.225	38	-13		1.05841	-5.28	1.37
		1.23333	36	-15		1.06561	-5.28	1.37
		1.24167	35	-18		1.07281	-5.28	1.38
		1.25	35	-20		1.08001	-5.33	1.39
		1.25833	36	-21		1.08721	-5.33	1.42
		1.26667	37	-22		1.09441	-5.33	1.44
		1.275	38	-21		1.10161	-5.45	1.45
		1.28333	40	-21		1.10881	-5.39	1.48
		1.29167	41	-20		1.11601	-5.45	1.51
		1.3	42	-18		1.12321	-5.39	1.53
		1.30833	44	-16		1.13041	-5.39	1.55
		1.31667	44	-15		1.13761	-5.28	1.58
		1.325	44	-15		1.14481	-5.22	1.62
		1.33333	44	-16		1.15201	-5.17	1.64
		1.34167	44	-17		1.15921	-5.05	1.66
		1.35	43	-18		1.16641	-5.05	1.67
		1.35833	43	-19		1.17361	-5.11	1.69
		1.36667	44	-18		1.18081	-5.17	1.7
		1.375	43	-17		1.18801	-5.28	1.7
		1.38333	43	-16		1.19521	-5.45	1.7
		1.39167	41	-16		1.20241	-5.73	1.71
		1.4	40	-17		1.20961	-5.95	1.72
		1.40833	40	-17		1.21681	-6.12	1.74
		1.41667	40	-16		1.22401	-6.29	1.77
		1.425	40	-16		1.23121	-6.51	1.8
		1.43333	40	-14		1.23841	-6.57	1.84
		1.44167	40	-13		1.24561	-6.68	1.86
		1.45	39	-11		1.25281	-6.68	1.89
		1.45833	39	-9		1.26001	-6.63	1.89
		1.46667	39	-7		1.26721	-6.57	1.88
		1.475	41	-5		1.27441	-6.51	1.85
		1.48333	44	-4		1.28161	-6.46	1.83
		1.49167	47	-3		1.28881	-6.35	1.81
		1.5	50	-3		1.29601	-6.29	1.77
		1.50833	51	-1		1.30321	-6.23	1.75
		1.51667	50	0		1.31041	-6.23	1.74
		1.525	48	1		1.31761	-6.23	1.75
		1.53333	46	2		1.32481	-6.23	1.77
		1.54167	44	2		1.33201	-6.23	1.81
		1.55	44	3		1.33921	-6.23	1.86
		1.55833	44	3		1.34641	-6.29	1.94
		1.56667	44	5		1.35361	-6.29	2.03
		1.575	45	8		1.36081	-6.29	2.1
		1.58333	45	13		1.36801	-6.35	2.17
		1.59167	46	18		1.37521	-6.4	2.24
		1.6	47	23		1.38241	-6.57	2.27
		1.60833	48	28		1.38961	-6.68	2.3
		1.61667	51	31		1.39681	-6.85	2.31
		1.625	53	34		1.40401	-6.96	2.33
		1.63333	55	35		1.41121	-7.08	2.33
		1.64167	55	37		1.41841	-7.13	2.33
		1.65	54	41		1.42561	-7.13	2.35
		1.65833	53	46		1.43281	-7.13	2.37
		1.66667	52	51		1.44001	-7.13	2.4
		1.675	51	56		1.44721	-7.08	2.44
		1.68333	51	61		1.45441	-7.02	2.47
		1.69167	52	66		1.46161	-6.96	2.51
		1.7	53	72		1.46881	-6.96	2.54
		1.70833	53	79		1.47601	-6.96	2.57
		1.71667	54	92		1.48321	-6.96	2.6
		1.725	54	115		1.49041	-7.02	2.63
		1.73333	53	155		1.49761	-7.13	2.65
		1.74167	51	218		1.50481	-7.3	2.69
		1.75	49	304		1.51201	-7.47	2.71
		1.75833	49	397		1.51921	-7.69	2.73
		1.76667	50	495		1.52641	-7.86	2.75
		1.775	51	579		1.53361	-8.03	2.78
		1.78333	52	638		1.54081	-8.26	2.79
		1.79167	52	672		1.54801	-8.31	2.81
		1.8	51	679		1.55521	-8.37	2.82
		1.80833	51	659		1.56241	-8.37	2.84
		1.81667	51	620		1.56961	-8.37	2.85
		1.825	53	563		1.57681	-8.31	2.88
		1.83333	54	498		1.58401	-8.31	2.89
		1.84167	54	431		1.59121	-8.31	2.91
		1.85	55	364		1.59841	-8.31	2.92
		1.85833	55	305		1.60561	-8.31	2.93
		1.86667	56	253		1.61281	-8.43	2.93
		1.875	57	210		1.62001	-8.59	2.94
		1.88333	57	177		1.62721	-8.71	2.93
		1.89167	57	152		1.63441	-8.76	2.94
		1.9	57	133		1.64161	-8.82	2.94
		1.90833	57	121		1.64881	-8.87	2.96
		1.91667	58	112		1.65601	-8.82	2.96
		1.925	59	105		1.66321	-8.82	2.97
		1.93333	58	99		1.67041	-8.82	2.96
		1.94167	57	93		1.67761	-8.87	2.97
		1.95	54	86		1.68481	-8.93	2.97
		1.95833	51	79		1.69201	-9.04	2.98
		1.96667	48	72		1.69921	-9.16	2.99
		1.975	47	65		1.70641	-9.38	3.01
		1.98333	47	59		1.71361	-9.49	3.06
		1.99167	48	54		1.72081	-9.66	3.11
		2	50	49		1.72801	-9.83	3.17
		2.00833	52	46		1.73521	-9.94	3.24
		2.01667	53	42		1.74241	-10	3.29
		2.025	54	39		1.74961	-10.05	3.35
		2.03333	54	36		1.75681	-10.05	3.39
		2.04167	53	34		1.76401	-10	3.43
		2.05	52	32		1.77121	-9.94	3.46
		2.05833	51	31		1.77841	-9.83	3.47
		2.06667	50	32		1.78561	-9.77	3.49
		2.075	49	32		1.79281	-9.72	3.49
		2.08333	47	32		1.80001	-9.66	3.51
		2.09167	47	31		1.80721	-9.55	3.51
		2.1	47	29		1.81441	-9.49	3.51
		2.10833	49	26		1.82161	-9.38	3.51
		2.11667	50	24		1.82881	-9.38	3.49
		2.125	51	22		1.83601	-9.32	3.49
		2.13333	51	20		1.84321	-9.21	3.49
		2.14167	51	19		1.85041	-9.16	3.51
		2.15	51	19		1.85761	-9.16	3.52
		2.15833	50	19		1.86481	-9.1	3.54
		2.16667	49	20		1.87201	-9.16	3.57
		2.175	49	20		1.87921	-9.27	3.6
		2.18333	49	19		1.88641	-9.49	3.63
		2.19167	50	17		1.89361	-9.66	3.66
		2.2	50	15		1.90081	-9.89	3.7
		2.20833	50	14		1.90801	-10.05	3.73
		2.21667	50	14		1.91521	-10.17	3.76
		2.225	51	14		1.92241	-10.22	3.79
		2.23333	53	13		1.92961	-10.22	3.81
		2.24167	56	13		1.93681	-10.17	3.84
		2.25	59	13		1.94401	-10.11	3.87
		2.25833	62	14		1.95121	-10.11	3.88
		2.26667	65	16		1.95841	-10.05	3.88
		2.275	67	17		1.96561	-10	3.88
		2.28333	69	18		1.97281	-10.05	3.87
		2.29167	72	18		1.98001	-10.05	3.85
		2.3	74	18		1.98721	-10.11	3.85
		2.30833	76	18		1.99441	-10.17	3.84
		2.31667	79	18		2.00161	-10.22	3.85
		2.325	81	18		2.00881	-10.17	3.88
		2.33333	84	16		2.01601	-10.11	3.92
		2.34167	87	14		2.02321	-10.05	3.96
		2.35	91	11		2.03041	-9.94	4.01
		2.35833	95	9		2.03761	-9.77	4.06
		2.36667	100	8		2.04481	-9.61	4.1
		2.375	105	9		2.05201	-9.44	4.12
		2.38333	108	9		2.05921	-9.27	4.15
		2.39167	109	9		2.06641	-9.1	4.14
		2.4	109	8		2.07361	-8.99	4.14
		2.40833	107	7		2.08081	-8.93	4.14
		2.41667	104	7		2.08801	-8.87	4.12
		2.425	101	7		2.09521	-8.93	4.15
		2.43333	96	9		2.10241	-8.99	4.16
		2.44167	90	10		2.10961	-9.1	4.2
		2.45	84	10		2.11681	-9.27	4.23
		2.45833	78	9		2.12401	-9.44	4.27
		2.46667	73	7		2.13121	-9.66	4.32
		2.475	69	5		2.13841	-9.83	4.35
		2.48333	66	4		2.14561	-10	4.37
		2.49167	65	4		2.15281	-10.11	4.38
		2.5	64	4		2.16001	-10.22	4.39
		2.50833	64	4		2.16721	-10.45	4.39
		2.51667	62	5		2.17441	-10.5	4.39
		2.525	61	6		2.18161	-10.56	4.38
		2.53333	59	8		2.18881	-10.62	4.38
		2.54167	58	9		2.19601	-10.62	4.37
		2.55	57	9		2.20321	-10.62	4.37
		2.55833	56	10		2.21041	-10.67	4.38
		2.56667	54	9		2.21761	-10.62	4.38
		2.575	52	7		2.22481	-10.62	4.39
		2.58333	49	5		2.23201	-10.56	4.41
		2.59167	47	3		2.23921	-10.5	4.42
		2.6	44	1		2.24641	-10.5	4.45
		2.60833	41	1		2.25361	-10.45	4.47
		2.61667	38	2		2.26081	-10.39	4.51
		2.625	35	4		2.26801	-10.34	4.53
		2.63333	32	5		2.27521	-10.39	4.56
		2.64167	29	5		2.28241	-10.34	4.58
		2.65	28	4		2.28961	-10.34	4.61
		2.65833	27	3		2.29681	-10.39	4.61
		2.66667	27	2		2.30401	-10.39	4.61
		2.675	25	0		2.31121	-10.39	4.61
		2.68333	23	-1		2.31841	-10.39	4.61
		2.69167	21	-1		2.32561	-10.45	4.61
		2.7	18	-1		2.33281	-10.39	4.62
		2.70833	17	-1		2.34001	-10.39	4.64
		2.71667	17	-1		2.34722	-10.45	4.67
		2.725	17	-2		2.35442	-10.45	4.71
		2.73333	18	-3		2.36162	-10.56	4.74
		2.74167	18	-3		2.36882	-10.62	4.76
		2.75	18	-3		2.37602	-10.79	4.79
		2.75833	19	-2		2.38322	-10.95	4.8
		2.76667	20	-1		2.39042	-11.12	4.8
		2.775	20	1		2.39762	-11.4	4.8
		2.78333	19	2		2.40482	-11.57	4.79
		2.79167	19	3		2.41202	-11.8	4.78
		2.8	18	4		2.41922	-11.97	4.78
		2.80833	17	5		2.42642	-12.08	4.78
		2.81667	17	5		2.43362	-12.19	4.79
		2.825	15	3		2.44082	-12.13	4.8
		2.83333	14	1		2.44802	-12.13	4.82
		2.84167	12	0		2.45522	-12.02	4.82
		2.85	11	0		2.46242	-11.97	4.84
		2.85833	11	1		2.46962	-11.91	4.84
		2.86667	12	3		2.47682	-11.91	4.85
		2.875	13	6		2.48402	-11.91	4.85
		2.88333	15	7		2.49122	-12.08	4.85
		2.89167	15	6		2.49842	-12.13	4.87
		2.9	15	5		2.50562	-12.3	4.89
		2.90833	14	2		2.51282	-12.47	4.91
		2.91667	15	-1		2.52002	-12.58	4.94
		2.925	17	-3		2.52722	-12.7	4.97
		2.93333	21	-3		2.53442	-12.75	4.99
		2.94167	25	-3		2.54162	-12.75	5.01
		2.95	29	-1		2.54882	-12.7	5.02
		2.95833	31	0		2.55602	-12.7	5.01
		2.96667	32	0		2.56322	-12.64	5
		2.975	32	-1		2.57042	-12.7	4.99
		2.98333	31	-3		2.57762	-12.7	4.97
		2.99167	31	-5		2.58482	-12.75	4.96
		3	30	-7		2.59202	-12.81	4.97
		3.00833	29	-9		2.59922	-12.86	4.98
		3.01667	27	-11		2.60642	-12.86	4.99
		3.025	25	-12		2.61362	-12.98	5.02
		3.03333	23	-12		2.62082	-12.98	5.03
		3.04167	22	-12		2.62802	-12.98	5.05
		3.05	22	-11		2.63522	-12.92	5.06
		3.05833	24	-10		2.64242	-12.86	5.06
		3.06667	25	-9		2.64962	-12.75	5.05
		3.075	27	-7		2.65682	-12.64	5.01
		3.08333	28	-5		2.66402	-12.53	5
		3.09167	28	-3		2.67122	-12.42	4.98
		3.1	27	-2		2.67842	-12.3	4.98
		3.10833	27	-1		2.68562	-12.25	4.99
		3.11667	27	0		2.69282	-12.25	4.99
		3.125	27	-1		2.70002	-12.25	5.01
		3.13333	27	-2		2.70722	-12.3	5.05
		3.14167	27	-3		2.71442	-12.42	5.08
		3.15	26	-3		2.72162	-12.42	5.1
		3.15833	25	-2		2.72882	-12.42	5.12
		3.16667	24	-2		2.73602	-12.3	5.15
		3.175	23	-1		2.74322	-12.08	5.15
		3.18333	24	-1		2.75042	-11.74	5.15
		3.19167	25	-1		2.75762	-11.35	5.15
		3.2	26	-3		2.76482	-10.95	5.15
		3.20833	28	-4		2.77202	-10.56	5.14
		3.21667	28	-6		2.77922	-10.28	5.11
		3.225	27	-6		2.78642	-10.17	5.1
		3.23333	26	-6		2.79362	-10.17	5.09
		3.24167	24	-4		2.80082	-10.39	5.08
		3.25	22	-3		2.80802	-10.73	5.06
		3.25833	20	-2		2.81522	-11.18	5.05
		3.26667	17	-1		2.82242	-11.74	5.03
		3.275	14	-1		2.82962	-12.36	5
		3.28333	10	0		2.83682	-12.92	4.96
		3.29167	6	2		2.84402	-13.48	4.91
		3.3	3	5		2.85122	-14.05	4.87
		3.30833	0	9		2.85842	-14.49	4.81
		3.31667	-1	15		2.86562	-14.94	4.78
		3.325	-1	22		2.87282	-15.39	4.73
		3.33333	0	31		2.88002	-15.79	4.71
		3.34167	1	42		2.88722	-16.24	4.7
		3.35	2	54		2.89442	-16.74	4.7
		3.35833	1	68		2.90162	-17.36	4.7
		3.36667	0	83		2.90882	-18.2	4.72
		3.375	-2	100		2.91602	-19.27	4.74
		3.38333	-4	120		2.92322	-20.62	4.78
		3.39167	-5	142		2.93042	-22.48	4.8
		3.4	-6	164		2.93762	-24.67	4.81
		3.40833	-7	188		2.94482	-27.2	4.81
		3.41667	-9	209		2.95202	-29.67	4.81
		3.425	-10	229		2.95922	-32.03	4.8
		3.43333	-12	249		2.96642	-33.43	4.78
		3.44167	-13	266		2.97362	-33.38	4.76
		3.45	-14	283		2.98082	-31.13	4.74
		3.45833	-14	296		2.98802	-26.13	4.73
		3.46667	-14	304		2.99522	-17.98	4.73
		3.475	-13	304		3.00242	-6.46	4.72
		3.48333	-12	291		3.00962	8.14	4.74
		3.49167	-11	262		3.01682	25.29	4.74
		3.5	-12	216		3.02402	44.11	4.78
		3.50833	-13	152		3.03122	63.5	4.81
		3.51667	-15	77		3.03842	82.22	4.83
		3.525	-17	-8		3.04562	99.24	4.87
		3.53333	-18	-92		3.05282	114.08	4.89
		3.54167	-18	-165		3.06002	126.56	4.92
		3.55	-18	-226		3.06722	137.46	4.93
		3.55833	-17	-269		3.07442	148.19	4.93
		3.56667	-17	-293		3.08162	161.35	4.94
		3.575	-19	-301		3.08882	179.5	4.94
		3.58333	-21	-296		3.09602	205.46	4.96
		3.59167	-24	-283		3.10322	240.87	4.97
		3.6	-26	-265		3.11042	285.55	4.98
		3.60833	-27	-244		3.11762	336.63	4.98
		3.61667	-27	-222		3.12482	387.94	4.97
		3.625	-27	-200		3.13202	430.71	4.93
		3.63333	-26	-178		3.13922	453.59	4.81
		3.64167	-26	-158		3.14642	445.21	4.56
		3.65	-27	-139		3.15362	395.19	4.01
		3.65833	-28	-121		3.16082	296.79	3
		3.66667	-28	-105		3.16802	148.31	1.21
		3.675	-28	-90		3.17522	-45.85	-1.77
		3.68333	-28	-77		3.18242	-275.6	-6.51
		3.69167	-27	-66		3.18962	-526.14	-13.66
		3.7	-26	-57		3.19682	-779.83	-23.93
		3.70833	-25	-50		3.20402	-1018.96	-38.06
		3.71667	-25	-45		3.21122	-1227.63	-56.64
		3.725	-26	-41		3.21842	-1394.04	-80.08
		3.73333	-27	-37		3.22562	-1511.1	-108.41
		3.74167	-29	-34		3.23282	-1577.02	-141.23
		3.75	-32	-32		3.24002	-1594.5	-177.62
		3.75833	-34	-30		3.24722	-1569.6	-216.21
		3.76667	-35	-28		3.25442	-1510.37	-255.16
		3.775	-35	-27		3.26162	-1425.79	-292.39
		3.78333	-35	-26		3.26882	-1324.18	-325.73
		3.79167	-34	-26		3.27602	-1213.02	-353.16
		3.8	-34	-26		3.28322	-1098.65	-373
		3.80833	-34	-25		3.29042	-985.69	-384.11
		3.81667	-34	-25		3.29762	-877.67	-386.04
		3.825	-34	-26		3.30482	-776.9	-378.92
		3.83333	-34	-26		3.31202	-684.74	-363.57
		3.84167	-33	-26		3.31922	-601.9	-341.31
		3.85	-33	-25		3.32642	-528.56	-313.79
		3.85833	-33	-23		3.33362	-464.21	-282.81
		3.86667	-34	-21		3.34082	-408.23	-250.15
		3.875	-36	-20		3.34802	-359.9	-217.41
		3.88333	-36	-21		3.35522	-318.26	-185.95
		3.89167	-35	-23		3.36242	-282.57	-156.75
		3.9	-32	-24		3.36962	-251.83	-130.44
		3.90833	-27	-25		3.37682	-225.47	-107.36
		3.91667	-20	-25		3.38402	-202.76	-87.57
		3.925	-9	-24		3.39122	-183.21	-70.91
		3.93333	4	-23		3.39842	-166.23	-57.13
		3.94167	22	-22		3.40562	-151.51	-45.87
		3.95	44	-21		3.41282	-138.7	-36.74
		3.95833	72	-21		3.42002	-127.51	-29.43
		3.96667	105	-21		3.42722	-117.57	-23.55
		3.975	144	-21		3.43442	-108.85	-18.85
		3.98333	187	-21		3.44162	-100.99	-15.09
		3.99167	235	-19		3.44882	-94.02	-12.06
		4	286	-17		3.45602	-87.72	-9.61
		4.00833	339	-15		3.46322	-81.99	-7.62
		4.01667	397	-14		3.47042	-76.82	-5.97
		4.025	456	-15		3.47762	-72.16	-4.61
		4.03333	519	-16		3.48482	-67.94	-3.45
		4.04167	585	-18		3.49202	-64.12	-2.46
		4.05	651	-19		3.49922	-60.75	-1.63
		4.05833	717	-19		3.50642	-57.71	-0.9
		4.06667	779	-18		3.51362	-54.96	-0.28
		4.075	836	-17		3.52082	-52.54	0.26
		4.08333	882	-15		3.52802	-50.35	0.72
		4.09167	913	-14		3.53522	-48.44	1.11
		4.1	923	-13		3.54242	-46.64	1.47
		4.10833	902	-14		3.54962	-44.96	1.79
		4.11667	847	-14		3.55682	-43.33	2.07
		4.125	755	-15		3.56402	-41.81	2.35
		4.13333	621	-16		3.57122	-40.29	2.61
		4.14167	462	-16		3.57842	-38.89	2.84
		4.15	282	-15		3.58562	-37.42	3.08
		4.15833	93	-14		3.59282	-36.08	3.31
		4.16667	-83	-12		3.60002	-34.84	3.52
		4.175	-242	-11		3.60722	-33.77	3.7
		4.18333	-371	-9		3.61442	-32.82	3.85
		4.19167	-467	-8		3.62162	-32.09	4
		4.2	-533	-8		3.62882	-31.52	4.11
		4.20833	-568	-8		3.63602	-31.13	4.19
		4.21667	-578	-10		3.64322	-30.79	4.28
		4.225	-569	-11		3.65042	-30.57	4.34
		4.23333	-545	-13		3.65762	-30.34	4.38
		4.24167	-512	-14		3.66482	-30.12	4.42
		4.25	-473	-16		3.67202	-29.84	4.45
		4.25833	-432	-17		3.67922	-29.56	4.48
		4.26667	-391	-19		3.68642	-29.22	4.52
		4.275	-351	-20		3.69362	-28.88	4.55
		4.28333	-313	-20		3.70082	-28.49	4.58
		4.29167	-278	-19		3.70802	-28.1	4.62
		4.3	-247	-18		3.71522	-27.76	4.65
		4.30833	-222	-15		3.72242	-27.36	4.7
		4.31667	-201	-13		3.72962	-26.97	4.73
		4.325	-184	-11		3.73682	-26.58	4.75
		4.33333	-171	-9		3.74402	-26.18	4.79
		4.34167	-160	-6		3.75122	-25.73	4.81
		4.35	-150	-3		3.75842	-25.29	4.84
		4.35833	-141	0		3.76562	-24.84	4.87
		4.36667	-132	4		3.77282	-24.44	4.89
		4.375	-124	8		3.78002	-24.05	4.91
		4.38333	-118	11		3.78722	-23.71	4.92
		4.39167	-114	14		3.79442	-23.37	4.94
		4.4	-111	17		3.80162	-23.09	4.96
		4.40833	-108	18		3.80882	-22.81	4.96
		4.41667	-107	19		3.81602	-22.53	4.94
		4.425	-105	18		3.82322	-22.25	4.92
		4.43333	-103	15		3.83042	-22.03	4.91
		4.44167	-100	12		3.83762	-21.8	4.9
		4.45	-99	8		3.84482	-21.63	4.88
		4.45833	-98	5		3.85202	-21.58	4.87
		4.46667	-98	2		3.85922	-21.46	4.84
		4.475	-99	0		3.86642	-21.41	4.82
		4.48333	-99	-2		3.87362	-21.35	4.79
		4.49167	-99	-3		3.88082	-21.35	4.76
		4.5	-99	-5		3.88802	-21.29	4.74
		4.50833	-99	-6		3.89522	-21.18	4.71
		4.51667	-100	-7		3.90242	-21.18	4.72
		4.525	-101	-7		3.90963	-21.13	4.74
		4.53333	-102	-6		3.91683	-21.07	4.82
		4.54167	-102	-5		3.92403	-21.07	4.97
		4.55	-103	-3		3.93123	-21.07	5.18
		4.55833	-103	-2		3.93843	-21.07	5.51
		4.56667	-102	-2		3.94563	-21.18	5.97
		4.575	-101	-2		3.95283	-21.35	6.61
		4.58333	-99	-3		3.96003	-21.69	7.47
		4.59167	-97	-4		3.96723	-22.31	8.6
		4.6	-94	-5		3.97443	-23.32	10.04
		4.60833	-92	-5		3.98163	-24.84	11.82
		4.61667	-91	-5		3.98883	-27.08	13.98
		4.625	-91	-4		3.99603	-20.51	16.49
		4.63333	-93	-3		4.00323	-9.91	19.34
		4.64167	-95	-3		4.01043	-3.82	22.46
		4.65	-96	-4		4.01763	7.68	25.77
		4.65833	-97	-5		4.02483	17.27	29.16
		4.66667	-98	-7		4.03203	28.56	32.49
		4.675	-98	-9		4.03923	41.82	35.63
		4.68333	-97	-10		4.04643	57.42	38.45
		4.69167	-97	-10		4.05363	75.83	40.83
		4.7	-96	-10		4.06083	97.55	42.68
		4.70833	-96	-8		4.06803	122.93	43.9
		4.71667	-97	-7		4.07523	152.11	44.48
		4.725	-99	-6		4.08243	184.81	44.41
		4.73333	-101	-7		4.08963	220.24	43.71
		4.74167	-103	-8		4.09683	257.13	42.46
		4.75	-105	-8		4.10403	293.73	40.73
		4.75833	-106	-8		4.11123	328.02	38.63
		4.76667	-107	-7		4.11843	357.94	36.24
		4.775	-106	-5		4.12563	381.63	33.66
		4.78333	-104	-4		4.13283	397.7	31
		4.79167	-102	-4		4.14003	405.41	28.36
		4.8	-100	-4		4.14723	404.67	25.77
		4.80833	-98	-4		4.15443	396.03	23.3
		4.81667	-96	-4		4.16163	380.54	21
		4.825	-95	-5		4.16883	359.57	18.87
		4.83333	-94	-6		4.17603	334.61	16.96
		4.84167	-95	-7		4.18323	307.13	15.25
		4.85	-96	-7		4.19043	278.43	13.71
		4.85833	-98	-6		4.19763	249.6	12.39
		4.86667	-100	-6		4.20483	221.5	11.22
		4.875	-102	-5		4.21203	194.78	10.19
		4.88333	-104	-6		4.21923	169.9	9.32
		4.89167	-106	-7		4.22643	147.18	8.58
		4.9	-107	-9		4.23363	126.79	7.95
		4.90833	-106	-9		4.24083	108.8	7.41
		4.91667	-105	-8		4.24803	93.16	6.96
		4.925	-103	-6		4.25523	79.71	6.57
		4.93333	-101	-5		4.26243	68.29	6.26
		4.94167	-100	-4		4.26963	58.65	6
		4.95	-99	-4		4.27683	50.55	5.77
		4.95833	-98	-5		4.28403	43.76	5.56
		4.96667	-96	-5		4.29123	38.08	5.39
		4.975	-94	-5		4.29843	33.3	5.24
		4.98333	-93	-6		4.30563	29.29	5.11
		4.99167	-92	-7		4.31283	25.88	4.99
		5	-92	-9		4.32003	22.99	4.89
		5.00833	-92	-10		4.32723	20.5	4.8
		5.01667	-93	-10		4.33443	18.37	4.72
		5.025	-95	-10		4.34163	16.51	4.67
		5.03333	-95	-9		4.34883	14.9	4.61
		5.04167	-96	-8		4.35603	13.48	4.56
		5.05	-97	-7		4.36323	12.24	4.52
		5.05833	-98	-8		4.37043	11.14	4.46
		5.06667	-99	-9		4.37763	10.18	4.42
		5.075	-100	-11		4.38483	9.32	4.36
		5.08333	-100	-13		4.39203	8.56	4.3
		5.09167	-100	-14		4.39923	7.88	4.25
		5.1	-99	-15		4.40643	7.27	4.2
		5.10833	-99	-15		4.41363	6.72	4.16
		5.11667	-101	-14		4.42083	6.22	4.1
		5.125	-103	-14		4.42803	5.76	4.07
		5.13333	-106	-14		4.43523	5.33	4.02
		5.14167	-108	-14		4.44243	4.93	3.99
		5.15	-109	-14		4.44963	4.56	3.94
		5.15833	-110	-12		4.45683	4.2	3.91
		5.16667	-110	-10		4.46403	3.86	3.9
		5.175	-111	-9		4.47123	3.55	3.87
		5.18333	-112	-9		4.47843	3.25	3.85
		5.19167	-113	-9		4.48563	2.98	3.84
		5.2	-113	-10		4.49283	2.73	3.84
		5.20833	-114	-11		4.50003	2.49	3.84
		5.21667	-115	-12		4.50723	2.27	3.85
		5.225	-116	-13		4.51443	2.07	3.87
		5.23333	-117	-12		4.52163	1.88	3.87
		5.24167	-116	-11		4.52883	1.7	3.88
		5.25	-115	-10		4.53603	1.53	3.87
		5.25833	-112	-9		4.54323	1.37	3.87
		5.26667	-110	-9		4.55043	1.2	3.85
		5.275	-107	-11		4.55763	1.05	3.83
		5.28333	-105	-13		4.56483	0.89	3.81
		5.29167	-104	-14		4.57203	0.75	3.79
		5.3	-105	-15		4.57923	0.61	3.74
		5.30833	-107	-15		4.58643	0.47	3.72
		5.31667	-109	-14		4.59363	0.35	3.7
		5.325	-111	-14		4.60083	0.23	3.67
		5.33333	-113	-14		4.60803	0.21	3.65
		5.34167	-115	-15		4.61523	0.16	3.65
		5.35	-116	-15		4.62243	-0.78	3.66
		5.35833	-116	-16		4.62963	-1.74	3.66
		5.36667	-117	-17		4.63683	-2.64	3.67
		5.375	-117	-18		4.64403	-3.48	3.71
		5.38333	-117	-19		4.65123	-4.32	3.72
		5.39167	-117	-19		4.65843	-5	3.74
		5.4	-118	-18		4.66563	-5.73	3.76
		5.40833	-120	-17		4.67283	-6.29	3.79
		5.41667	-122	-16		4.68003	-6.8	3.82
		5.425	-123	-15		4.68723	-7.24	3.85
		5.43333	-123	-15		4.69443	-7.53	3.91
		5.44167	-122	-15		4.70163	-7.86	3.96
		5.45	-121	-16		4.70883	-8.09	4.02
		5.45833	-119	-17		4.71603	-8.26	4.08
		5.46667	-118	-17		4.72323	-8.43	4.16
		5.475	-119	-16		4.73043	-8.71	4.23
		5.48333	-119	-14		4.73763	-8.87	4.29
		5.49167	-119	-12		4.74483	-9.16	4.35
		5.5	-119	-10		4.75203	-9.44	4.39
		5.50833	-119	-9		4.75923	-9.77	4.44
		5.51667	-119	-8		4.76643	-10.05	4.46
		5.525	-120	-7		4.77363	-10.28	4.47
		5.53333	-121	-6		4.78083	-10.5	4.46
		5.54167	-123	-5		4.78803	-10.67	4.44
		5.55	-125	-6		4.79523	-10.84	4.41
		5.55833	-126	-7		4.80243	-11.01	4.36
		5.56667	-126	-9		4.80963	-11.12	4.3
		5.575	-126	-10		4.81683	-11.29	4.25
		5.58333	-124	-11		4.82403	-11.4	4.18
		5.59167	-121	-10		4.83123	-11.57	4.12
		5.6	-119	-9		4.83843	-11.74	4.06
		5.60833	-119	-9		4.84563	-11.97	4.02
		5.61667	-120	-9		4.85283	-12.19	3.97
		5.625	-122	-10		4.86003	-12.42	3.93
		5.63333	-125	-11		4.86723	-12.53	3.91
		5.64167	-127	-13		4.87443	-12.58	3.89
		5.65	-128	-13		4.88163	-12.53	3.89
		5.65833	-127	-12		4.88883	-12.36	3.9
		5.66667	-126	-11		4.89603	-12.08	3.91
		5.675	-126	-10		4.90323	-11.68	3.92
		5.68333	-127	-9		4.91043	-11.12	3.94
		5.69167	-128	-8		4.91763	-10.45	3.96
		5.7	-130	-7		4.92483	-9.66	3.98
		5.70833	-130	-7		4.93203	-8.82	3.98
		5.71667	-131	-8		4.93923	-7.86	3.96
		5.725	-130	-8		4.94643	-6.91	3.94
		5.73333	-129	-8		4.95363	-6.06	3.92
		5.74167	-128	-7		4.96083	-5.28	3.89
		5.75	-127	-7		4.96803	-4.55	3.85
		5.75833	-127	-8		4.97523	-4.04	3.81
		5.76667	-127	-8		4.98243	-3.59	3.79
		5.775	-128	-9		4.98963	-3.42	3.76
		5.78333	-129	-8		4.99683	-3.37	3.75
		5.79167	-130	-7		5.00403	-3.42	3.74
		5.8	-129	-6		5.01123	-3.54	3.74
		5.80833	-129	-6		5.01843	-3.87	3.75
		5.81667	-128	-6		5.02563	-4.15	3.76
		5.825	-127	-7		5.03283	-4.49	3.78
		5.83333	-128	-7		5.04003	-4.88	3.79
		5.84167	-130	-7		5.04723	-5.22	3.81
		5.85	-133	-7		5.05443	-5.62	3.83
		5.85833	-135	-7		5.06163	-6.06	3.85
		5.86667	-136	-7		5.06883	-6.51	3.87
		5.875	-137	-8		5.07603	-7.08	3.88
		5.88333	-136	-9		5.08323	-7.64	3.91
		5.89167	-136	-8		5.09043	-8.26	3.92
		5.9	-135	-7		5.09763	-8.87	3.93
		5.90833	-134	-6		5.10483	-9.55	3.94
		5.91667	-133	-6		5.11203	-10.17	3.94
		5.925	-131	-5		5.11923	-10.73	3.96
		5.93333	-130	-5		5.12643	-11.29	3.96
		5.94167	-129	-5		5.13363	-11.68	3.96
		5.95	-128	-3		5.14083	-12.02	3.93
		5.95833	-129	-1		5.14803	-12.36	3.93
		5.96667	-131	1		5.15523	-12.47	3.92
		5.975	-133	1		5.16243	-12.64	3.91
		5.98333	-136	1		5.16963	-12.7	3.9
		5.99167	-138	-1		5.17683	-12.75	3.89
		6	-139	-3		5.18403	-12.86	3.88
		6.00833	-140	-4		5.19123	-12.98	3.87
		6.01667	-141	-5		5.19843	-13.15	3.87
		6.025	-140	-5		5.20563	-13.37	3.85
		6.03333	-140	-4		5.21283	-13.65	3.84
		6.04167	-141	-4		5.22003	-13.93	3.84
		6.05	-142	-4		5.22723	-14.21	3.84
		6.05833	-142	-6		5.23443	-14.61	3.83
		6.06667	-142	-8		5.24163	-14.89	3.81
		6.075	-142	-9		5.24883	-15.17	3.8
		6.08333	-141	-11		5.25603	-15.45	3.79
		6.09167	-141	-11		5.26323	-15.67	3.75
		6.1	-142	-11		5.27043	-15.84	3.73
		6.10833	-143	-11		5.27763	-16.07	3.71
		6.11667	-144	-10		5.28483	-16.18	3.67
		6.125	-145	-10		5.29203	-16.35	3.65
		6.13333	-146	-9		5.29923	-16.52	3.61
		6.14167	-145	-9		5.30643	-16.69	3.57
		6.15	-144	-8		5.31363	-16.91	3.53
		6.15833	-143	-7		5.32083	-17.14	3.48
		6.16667	-144	-7		5.32803	-17.36	3.45
		6.175	-145	-7		5.33523	-17.59	3.4
		6.18333	-147	-8		5.34243	-17.81	3.37
		6.19167	-148	-8		5.34963	-17.98	3.34
		6.2	-148	-9		5.35683	-18.09	3.31
		6.20833	-148	-8		5.36403	-18.2	3.3
		6.21667	-148	-7		5.37123	-18.2	3.29
		6.225	-149	-5		5.37843	-18.15	3.3
		6.23333	-151	-3		5.38563	-18.09	3.3
		6.24167	-152	-1		5.39283	-18.04	3.29
		6.25	-152	0		5.40003	-17.98	3.3
		6.25833	-150	2		5.40723	-18.04	3.3
		6.26667	-147	2		5.41443	-18.09	3.29
		6.275	-144	2		5.42163	-18.15	3.28
		6.28333	-142	2		5.42883	-18.37	3.27
		6.29167	-143	1		5.43603	-18.71	3.26
		6.3	-145	1		5.44323	-18.99	3.25
		6.30833	-147	0		5.45043	-19.44	3.22
		6.31667	-148	-2		5.45763	-19.83	3.19
		6.325	-149	-4		5.46483	-20.11	3.17
		6.33333	-150	-6		5.47204	-20.4	3.13
		6.34167	-150	-7		5.47924	-20.56	3.1
		6.35	-151	-8		5.48644	-20.73	3.07
		6.35833	-152	-9		5.49364	-20.73	3.03
		6.36667	-153	-9		5.50084	-20.73	3.02
		6.375	-154	-7		5.50804	-20.73	2.99
		6.38333	-153	-6		5.51524	-20.73	2.98
		6.39167	-153	-4		5.52244	-20.85	2.98
		6.4	-154	-3		5.52964	-21.01	2.97
		6.40833	-154	-2		5.53684	-21.24	2.96
		6.41667	-155	-2		5.54404	-21.52	2.96
		6.425	-154	-1		5.55124	-21.86	2.93
		6.43333	-153	1		5.55844	-22.14	2.91
		6.44167	-150	3		5.56564	-22.48	2.88
		6.45	-148	4		5.57284	-22.7	2.84
		6.45833	-147	5		5.58004	-22.81	2.8
		6.46667	-147	6		5.58724	-22.81	2.75
		6.475	-148	5		5.59444	-22.81	2.7
		6.48333	-150	3		5.60164	-22.7	2.65
		6.49167	-151	1		5.60884	-22.59	2.62
		6.5	-152	-1		5.61604	-22.42	2.58
		6.50833	-153	-4		5.62324	-22.31	2.56
		6.51667	-153	-6		5.63044	-22.25	2.54
		6.525	-152	-6		5.63764	-22.19	2.54
		6.53333	-151	-5		5.64484	-22.25	2.55
		6.54167	-152	-3		5.65204	-22.31	2.57
		6.55	-152	-2		5.65924	-22.42	2.61
		6.55833	-153	0		5.66644	-22.53	2.66
		6.56667	-155	1		5.67364	-22.64	2.72
		6.575	-156	1		5.68084	-22.7	2.8
		6.58333	-158	1		5.68804	-22.76	2.87
		6.59167	-159	1		5.69524	-22.76	2.94
		6.6	-161	0		5.70244	-22.7	3.01
		6.60833	-162	0		5.70964	-22.7	3.08
		6.61667	-163	-1		5.71684	-22.64	3.12
		6.625	-163	-1		5.72404	-22.7	3.18
		6.63333	-163	-1		5.73124	-22.76	3.22
		6.64167	-163	-1		5.73844	-22.81	3.26
		6.65	-163	-1		5.74564	-22.92	3.28
		6.65833	-163	1		5.75284	-23.04	3.3
		6.66667	-163	3		5.76004	-23.09	3.3
		6.675	-163	5		5.76724	-23.15	3.3
		6.68333	-162	6		5.77444	-23.15	3.28
		6.69167	-161	8		5.78164	-23.04	3.26
		6.7	-160	8		5.78884	-22.92	3.2
		6.70833	-159	7		5.79604	-22.87	3.16
		6.71667	-157	5		5.80324	-22.7	3.1
		6.725	-156	2		5.81044	-22.64	3.05
		6.73333	-155	0		5.81764	-22.64	3
		6.74167	-154	-1		5.82484	-22.76	2.96
		6.75	-154	-2		5.83204	-22.92	2.89
		6.75833	-156	-3		5.83924	-23.09	2.83
		6.76667	-159	-3		5.84644	-23.37	2.78
		6.775	-161	-2		5.85364	-23.66	2.72
		6.78333	-163	-1		5.86084	-23.94	2.64
		6.79167	-164	-1		5.86804	-24.16	2.57
		6.8	-163	0		5.87524	-24.33	2.51
		6.80833	-162	1		5.88244	-24.5	2.45
		6.81667	-161	2		5.88964	-24.67	2.39
		6.825	-161	2		5.89684	-24.67	2.35
		6.83333	-162	2		5.90404	-24.67	2.33
		6.84167	-163	1		5.91124	-24.67	2.29
		6.85	-164	1		5.91844	-24.55	2.29
		6.85833	-164	3		5.92564	-24.5	2.3
		6.86667	-164	5		5.93284	-24.44	2.33
		6.875	-163	6		5.94004	-24.44	2.35
		6.88333	-163	7		5.94724	-24.5	2.38
		6.89167	-163	7		5.95444	-24.5	2.43
		6.9	-164	5		5.96164	-24.61	2.48
		6.90833	-166	3		5.96884	-24.67	2.53
		6.91667	-168	1		5.97604	-24.78	2.58
		6.925	-169	1		5.98324	-24.89	2.62
		6.93333	-169	1		5.99044	-25	2.66
		6.94167	-168	2		5.99764	-24.95	2.71
		6.95	-166	3		6.00484	-25	2.73
		6.95833	-164	4		6.01204	-25	2.75
		6.96667	-163	3		6.01924	-25.06	2.79
		6.975	-162	2		6.02644	-25.12	2.81
		6.98333	-161	0		6.03364	-25.12	2.81
		6.99167	-161	0		6.04084	-25.23	2.81
		7	-161	-1		6.04804	-25.29	2.79
		7.00833	-161	0		6.05524	-25.34	2.76
		7.01667	-161	1		6.06244	-25.45	2.73
		7.025	-161	2		6.06964	-25.51	2.69
		7.03333	-162	2		6.07684	-25.62	2.62
		7.04167	-163	2		6.08404	-25.68	2.55
		7.05	-164	3		6.09124	-25.85	2.48
		7.05833	-166	4		6.09844	-25.9	2.39
		7.06667	-167	6		6.10564	-26.02	2.33
		7.075	-168	6		6.11284	-26.07	2.25
		7.08333	-169	6		6.12004	-26.18	2.2
		7.09167	-170	5		6.12724	-26.3	2.15
		7.1	-169	4		6.13444	-26.47	2.11
		7.10833	-169	3		6.14164	-26.58	2.08
		7.11667	-168	2		6.14884	-26.69	2.07
		7.125	-168	2		6.15604	-26.91	2.07
		7.13333	-169	2		6.16324	-27.14	2.06
		7.14167	-170	3		6.17044	-27.31	2.04
		7.15	-171	3		6.17764	-17.42	2.02
		7.15833	-172	3		6.18484	-18.04	2.01
		7.16667	-174	4		6.19204	-18.77	1.99
		7.175	-176	5		6.19924	-19.38	1.95
		7.18333	-178	6		6.20644	-20	1.93
		7.19167	-179	8		6.21364	-20.62	1.92
		7.2	-179	9		6.22084	-21.18	1.9
		7.20833	-179	10		6.22804	-21.74	1.9
		7.21667	-178	11		6.23524	-22.25	1.91
		7.225	-177	12		6.24244	-22.7	1.92
		7.23333	-178	12		6.24964	-23.15	1.93
		7.24167	-179	11		6.25684	-23.49	1.94
		7.25	-182	10		6.26404	-23.82	1.94
		7.25833	-184	9		6.27124	-24.05	1.94
		7.26667	-186	8		6.27844	-24.33	1.94
		7.275	-186	8		6.28564	-24.61	1.93
		7.28333	-186	8		6.29284	-24.78	1.93
		7.29167	-184	8		6.30004	-25.12	1.92
		7.3	-181	7		6.30724	-25.4	1.91
		7.30833	-179	7		6.31444	-25.79	1.9
		7.31667	-177	7		6.32164	-26.13	1.89
		7.325	-176	6		6.32884	-26.52	1.85
		7.33333	-176	5		6.33604	-26.86	1.81
		7.34167	-178	3		6.34324	-27.2	1.76
		7.35	-179	2		6.35044	-27.48	1.71
		7.35833	-179	3		6.35764	-27.76	1.66
		7.36667	-178	5		6.36484	-27.87	1.61
		7.375	-177	7		6.37204	-27.93	1.58
		7.38333	-177	9		6.37924	-27.98	1.56
		7.39167	-176	10		6.38644	-27.98	1.55
		7.4	-176	11		6.39364	-27.98	1.57
		7.40833	-176	12		6.40084	-27.93	1.6
		7.41667	-176	12		6.40804	-28.04	1.63
		7.425	-175	13		6.41524	-28.04	1.65
		7.43333	-175	13		6.42244	-28.15	1.69
		7.44167	-175	14		6.42964	-28.32	1.71
		7.45	-175	13		6.43684	-28.43	1.74
		7.45833	-176	12		6.44404	-28.6	1.75
		7.46667	-176	10		6.45124	-28.71	1.77
		7.475	-176	7		6.45844	-28.88	1.8
		7.48333	-175	6		6.46564	-28.99	1.81
		7.49167	-175	6		6.47284	-29.05	1.83
		7.5	-176	7		6.48004	-29.05	1.86
		7.50833	-178	9		6.48724	-28.99	1.89
		7.51667	-181	11		6.49444	-28.94	1.92
		7.525	-183	13		6.50164	-28.88	1.97
		7.53333	-183	15		6.50884	-28.77	2.01
		7.54167	-181	16		6.51604	-28.71	2.06
		7.55	-178	16		6.52324	-28.66	2.1
		7.55833	-176	16		6.53044	-28.71	2.13
		7.56667	-176	15		6.53764	-28.77	2.18
		7.575	-177	14		6.54484	-28.83	2.21
		7.58333	-179	13		6.55204	-28.94	2.24
		7.59167	-181	11		6.55924	-29.16	2.25
		7.6	-182	10		6.56644	-29.33	2.25
		7.60833	-181	10		6.57364	-29.56	2.25
		7.61667	-180	10		6.58084	-29.78	2.24
		7.625	-178	11		6.58804	-30.01	2.24
		7.63333	-177	12		6.59524	-30.17	2.22
		7.64167	-176	12		6.60244	-30.29	2.2
		7.65	-176	11		6.60964	-30.29	2.19
		7.65833	-177	10		6.61684	-30.17	2.18
		7.66667	-179	9		6.62404	-29.95	2.15
		7.675	-180	8		6.63124	-29.72	2.11
		7.68333	-182	7		6.63844	-29.5	2.07
		7.69167	-182	8		6.64564	-29.33	2
		7.7	-182	8		6.65284	-29.16	1.93
		7.70833	-182	8		6.66004	-29.11	1.84
		7.71667	-183	8		6.66724	-29.05	1.75
		7.725	-184	8		6.67444	-29.16	1.67
		7.73333	-184	7		6.68164	-29.22	1.58
		7.74167	-186	6		6.68884	-29.39	1.52
		7.75	-187	5		6.69604	-29.56	1.45
		7.75833	-189	6		6.70324	-29.72	1.42
		7.76667	-190	6		6.71044	-29.84	1.39
		7.775	-191	8		6.71764	-30.01	1.38
		7.78333	-192	10		6.72484	-30.12	1.37
		7.79167	-192	11		6.73204	-30.17	1.37
		7.8	-190	12		6.73924	-30.12	1.37
		7.80833	-189	12		6.74644	-30.06	1.38
		7.81667	-188	11		6.75364	-30.01	1.37
		7.825	-187	9		6.76084	-29.95	1.36
		7.83333	-187	8		6.76804	-29.89	1.35
		7.84167	-187	6		6.77524	-29.84	1.31
		7.85	-187	5		6.78244	-29.84	1.29
		7.85833	-186	5		6.78964	-29.89	1.26
		7.86667	-185	5		6.79684	-29.95	1.24
		7.875	-184	7		6.80404	-30.06	1.2
		7.88333	-183	8		6.81124	-30.12	1.18
		7.89167	-184	9		6.81844	-30.17	1.15
		7.9	-185	9		6.82564	-30.23	1.12
		7.90833	-186	9		6.83284	-30.29	1.1
		7.91667	-188	9		6.84004	-30.34	1.09
		7.925	-190	9		6.84724	-30.4	1.08
		7.93333	-191	10		6.85444	-30.51	1.08
		7.94167	-191	11		6.86164	-30.62	1.07
		7.95	-190	12		6.86884	-30.74	1.07
		7.95833	-188	12		6.87604	-30.85	1.07
		7.96667	-186	12		6.88324	-30.96	1.07
		7.975	-184	12		6.89044	-31.07	1.07
		7.98333	-183	12		6.89764	-31.13	1.06
		7.99167	-183	11		6.90484	-31.19	1.04
		8	-185	9		6.91204	-31.19	1.03
		8.00833	-187	7		6.91924	-31.19	1.02
		8.01667	-190	5		6.92644	-31.19	1.01
		8.025	-191	5		6.93364	-31.19	1.01
		8.03333	-192	5		6.94084	-31.13	1
		8.04167	-192	7		6.94804	-31.02	1
		8.05	-192	10		6.95524	-30.91	1
		8.05833	-191	12		6.96244	-30.68	1.01
		8.06667	-190	14		6.96964	-30.46	1.02
		8.075	-190	14		6.97684	-30.17	1.02
		8.08333	-191	14		6.98404	-29.84	1.03
		8.09167	-191	15		6.99124	-29.56	1.03
		8.1	-191	15		6.99844	-29.33	1.03
		8.10833	-188	14		7.00564	-29.16	1.03
		8.11667	-185	13		7.01284	-29.11	1.03
		8.125	-182	11		7.02004	-29.16	1.03
		8.13333	-181	10		7.02724	-29.28	1.02
		8.14167	-181	9		7.03445	-29.39	1.02
		8.15	-182	8		7.04165	-29.61	1.01
		8.15833	-183	7		7.04885	-29.84	0.99
		8.16667	-185	7		7.05605	-30.01	0.98
		8.175	-186	7		7.06325	-30.17	0.97
		8.18333	-186	6		7.07045	-30.23	0.95
		8.19167	-185	5		7.07765	-30.34	0.95
		8.2	-185	5		7.08485	-30.4	0.97
		8.20833	-184	5		7.09205	-30.4	0.98
		8.21667	-184	6		7.09925	-30.46	1.01
		8.225	-183	7		7.10645	-30.46	1.03
		8.23333	-183	8		7.11365	-30.57	1.06
		8.24167	-185	9		7.12085	-30.57	1.08
		8.25	-186	11		7.12805	-30.68	1.08
		8.25833	-186	13		7.13525	-30.74	1.09
		8.26667	-187	15		7.14245	-30.91	1.09
		8.275	-187	17		7.14965	-30.96	1.07
		8.28333	-188	17		7.15685	-31.13	1.06
		8.29167	-189	16		7.16405	-31.24	1.03
		8.3	-191	15		7.17125	-31.41	1.03
		8.30833	-193	14		7.17845	-31.58	1.02
		8.31667	-194	12		7.18565	-31.8	1.02
		8.325	-194	11		7.19285	-31.92	1.02
		8.33333	-192	12		7.20005	-32.09	1.06
		8.34167	-191	11		7.20725	-32.14	1.08
		8.35	-189	10		7.21445	-32.25	1.1
		8.35833	-188	9		7.22165	-32.25	1.12
		8.36667	-187	8		7.22885	-32.14	1.15
		8.375	-186	9		7.23605	-31.97	1.16
		8.38333	-186	10		7.24325	-31.8	1.17
		8.39167	-185	12		7.25045	-31.64	1.17
		8.4	-185	13		7.25765	-31.41	1.17
		8.40833	-187	13		7.26485	-31.24	1.18
		8.41667	-189	12		7.27205	-31.02	1.19
		8.425	-191	11		7.27925	-30.96	1.2
		8.43333	-192	10		7.28645	-30.85	1.22
		8.44167	-191	10		7.29365	-30.74	1.25
		8.45	-189	12		7.30085	-30.68	1.26
		8.45833	-188	14		7.30805	-30.62	1.28
		8.46667	-187	16		7.31525	-30.62	1.3
		8.475	-188	19		7.32245	-30.68	1.34
		8.48333	-189	23		7.32965	-30.68	1.35
		8.49167	-190	29		7.33685	-30.74	1.35
		8.5	-191	37		7.34405	-30.85	1.36
		8.50833	-192	48		7.35125	-30.96	1.36
		8.51667	-194	59		7.35845	-31.07	1.37
		8.525	-196	72		7.36565	-31.13	1.36
		8.53333	-199	86		7.37285	-31.24	1.35
		8.54167	-201	100		7.38005	-31.24	1.33
		8.55	-201	115		7.38725	-31.3	1.29
		8.55833	-201	131		7.39445	-31.41	1.27
		8.56667	-198	148		7.40165	-31.47	1.25
		8.575	-195	165		7.40885	-31.58	1.21
		8.58333	-192	182		7.41605	-31.69	1.2
		8.59167	-190	199		7.42325	-31.8	1.19
		8.6	-189	214		7.43045	-32.03	1.19
		8.60833	-189	229		7.43765	-32.25	1.21
		8.61667	-190	243		7.44485	-32.42	1.24
		8.625	-191	256		7.45205	-32.59	1.26
		8.63333	-191	270		7.45925	-32.7	1.27
		8.64167	-190	285		7.46645	-32.82	1.28
		8.65	-188	300		7.47365	-32.93	1.29
		8.65833	-187	314		7.48085	-32.98	1.28
		8.66667	-186	328		7.48805	-33.04	1.26
		8.675	-186	341		7.49525	-33.15	1.24
		8.68333	-188	353		7.50245	-33.15	1.21
		8.69167	-189	365		7.50965	-33.27	1.19
		8.7	-190	377		7.51685	-33.27	1.17
		8.70833	-191	390		7.52405	-33.27	1.16
		8.71667	-193	404		7.53125	-33.21	1.13
		8.725	-195	419		7.53845	-33.21	1.13
		8.73333	-195	433		7.54565	-33.1	1.13
		8.74167	-195	447		7.55285	-33.1	1.13
		8.75	-194	460		7.56005	-32.98	1.13
		8.75833	-193	472		7.56725	-32.98	1.13
		8.76667	-193	484		7.57445	-32.98	1.13
		8.775	-194	495		7.58165	-32.98	1.12
		8.78333	-195	506		7.58885	-33.04	1.08
		8.79167	-197	518		7.59605	-33.04	1.04
		8.8	-198	529		7.60325	-33.15	1.01
		8.80833	-198	541		7.61045	-33.15	0.95
		8.81667	-197	552		7.61765	-33.15	0.91
		8.825	-195	565		7.62485	-33.1	0.85
		8.83333	-193	576		7.63205	-33.04	0.82
		8.84167	-192	587		7.63925	-32.98	0.8
		8.85	-192	599		7.64645	-32.87	0.81
		8.85833	-193	610		7.65365	-32.7	0.82
		8.86667	-194	621		7.66085	-32.59	0.84
		8.875	-194	632		7.66805	-32.53	0.88
		8.88333	-193	643		7.67525	-32.48	0.91
		8.89167	-191	654		7.68245	-32.42	0.94
		8.9	-189	666		7.68965	-32.37	0.97
		8.90833	-188	678		7.69685	-32.37	0.98
		8.91667	-188	691		7.70405	-32.42	0.97
		8.925	-188	704		7.71125	-32.42	0.95
		8.93333	-188	718		7.71845	-32.48	0.94
		8.94167	-188	730		7.72565	-32.48	0.92
		8.95	-187	743		7.73285	-32.53	0.91
		8.95833	-186	754		7.74005	-32.53	0.91
		8.96667	-185	766		7.74725	-32.53	0.91
		8.975	-184	777		7.75445	-32.48	0.91
		8.98333	-184	789		7.76165	-32.48	0.93
		8.99167	-184	801		7.76885	-32.53	0.94
		9	-186	812		7.77605	-32.48	0.97
		9.00833	-187	822		7.78325	-32.53	0.98
		9.01667	-188	832		7.79045	-32.59	0.99
		9.025	-189	843		7.79765	-32.65	1.01
		9.03333	-189	854		7.80485	-32.65	1.03
		9.04167	-187	867		7.81205	-32.65	1.06
		9.05	-185	881		7.81925	-32.65	1.09
		9.05833	-183	894		7.82645	-32.65	1.11
		9.06667	-181	907		7.83365	-32.65	1.13
		9.075	-179	919		7.84085	-32.7	1.16
		9.08333	-178	930		7.84805	-32.82	1.17
		9.09167	-177	940		7.85525	-32.93	1.18
		9.1	-176	950		7.86245	-33.15	1.17
		9.10833	-176	958		7.86965	-33.32	1.15
		9.11667	-174	965		7.87685	-33.49	1.12
		9.125	-172	971		7.88405	-33.66	1.1
		9.13333	-169	977		7.89125	-33.77	1.08
		9.14167	-164	983		7.89845	-33.88	1.04
		9.15	-156	990		7.90565	-33.88	1.02
		9.15833	-147	999		7.91285	-33.88	1.01
		9.16667	-138	1008		7.92005	-33.88	0.99
		9.175	-126	1018		7.92725	-33.83	0.99
		9.18333	-114	1028		7.93445	-33.77	0.99
		9.19167	-100	1037		7.94165	-33.72	0.99
		9.2	-85	1045		7.94885	-33.66	0.99
		9.20833	-71	1054		7.95605	-33.6	0.99
		9.21667	-57	1062		7.96325	-33.55	1
		9.225	-43	1071		7.97045	-33.55	0.99
		9.23333	-31	1079		7.97765	-33.6	0.98
		9.24167	-18	1086		7.98485	-33.66	0.98
		9.25	-5	1095		7.99205	-33.77	0.98
		9.25833	10	1104		7.99925	-33.88	0.99
		9.26667	24	1115		8.00645	-34	1.02
		9.275	38	1126		8.01365	-34.16	1.07
		9.28333	52	1137		8.02085	-34.28	1.13
		9.29167	64	1147		8.02805	-34.39	1.22
		9.3	75	1157		8.03525	-34.56	1.31
		9.30833	85	1166		8.04245	-34.61	1.43
		9.31667	95	1176		8.04965	-34.67	1.55
		9.325	105	1185		8.05685	-34.73	1.69
		9.33333	115	1194		8.06405	-34.78	1.83
		9.34167	127	1202		8.07125	-34.84	2
		9.35	139	1210		8.07845	-35.01	2.19
		9.35833	151	1217		8.08565	-35.12	2.43
		9.36667	163	1225		8.09285	-35.29	2.7
		9.375	174	1233		8.10005	-35.63	3.02
		9.38333	185	1242		8.10725	-35.96	3.43
		9.39167	197	1251		8.11445	-36.47	3.9
		9.4	209	1261		8.12165	-37.09	4.47
		9.40833	222	1270		8.12885	-37.87	5.15
		9.41667	235	1278		8.13605	-38.83	5.97
		9.425	246	1285		8.14325	-40.07	6.93
		9.43333	256	1293		8.15045	-41.47	8.09
		9.44167	266	1301		8.15765	-43.04	9.47
		9.45	274	1310		8.16485	-44.96	11.16
		9.45833	283	1318		8.17205	-46.98	13.18
		9.46667	293	1327		8.17925	-49.17	15.66
		9.475	304	1336		8.18645	-51.53	18.66
		9.48333	315	1344		8.19365	-54	22.34
		9.49167	326	1352		8.20085	-56.36	26.85
		9.5	336	1358		8.20805	-58.56	32.36
		9.50833	346	1365		8.21525	-60.35	39.08
		9.51667	356	1371		8.22245	-61.59	47.26
		9.525	366	1377		8.22965	-61.87	57.2
		9.53333	377	1383		8.23685	-60.92	69.19
		9.54167	389	1390		8.24405	-58.33	83.62
		9.55	402	1397		8.25125	-53.78	100.88
		9.55833	414	1403		8.25845	-46.81	121.33
		9.56667	425	1411		8.26565	-37.03	145.48
		9.575	437	1419		8.27285	-24.05	173.7
		9.58333	447	1427		8.28005	-7.53	206.44
		9.59167	458	1435		8.28725	12.75	244.13
		9.6	468	1442		8.29445	36.92	287.09
		9.60833	478	1449		8.30165	65.19	335.63
		9.61667	488	1455		8.30885	97.33	389.94
		9.625	499	1460		8.31605	133.36	450.14
		9.63333	510	1466		8.32325	172.92	516.2
		9.64167	521	1472		8.33045	215.63	587.94
		9.65	532	1477		8.33765	261.1	665.06
		9.65833	543	1483		8.34485	308.59	747.08
		9.66667	554	1489		8.35205	357.65	833.32
		9.675	564	1496		8.35925	407.5	923.03
		9.68333	573	1503		8.36645	457.29	1015.21
		9.69167	584	1511		8.37365	506.24	1108.75
		9.7	594	1518		8.38085	553.62	1202.5
		9.70833	604	1524		8.38805	598.64	1295.12
		9.71667	615	1529		8.39525	640.45	1385.27
		9.725	625	1534		8.40245	678.5	1471.61
		9.73333	634	1538		8.40965	712.22	1552.78
		9.74167	644	1542		8.41685	741.33	1627.51
		9.75	653	1546		8.42405	765.38	1694.59
		9.75833	663	1550		8.43125	784.43	1752.96
		9.76667	673	1554		8.43845	798.37	1801.7
		9.775	684	1558		8.44565	807.36	1840.11
		9.78333	695	1562		8.45285	811.64	1867.63
		9.79167	705	1566		8.46005	811.35	1883.91
		9.8	715	1569		8.46725	807.03	1888.86
		9.80833	725	1571		8.47445	798.99	1882.55
		9.81667	736	1574		8.48165	787.58	1865.27
		9.825	746	1580		8.48885	773.31	1837.49
		9.83333	758	1592		8.49605	756.62	1799.84
		9.84167	769	1611		8.50325	737.9	1753.1
		9.85	779	1636		8.51045	717.56	1698.18
		9.85833	788	1663		8.51765	695.86	1636.04
		9.86667	796	1690		8.52485	673.33	1567.75
		9.875	806	1713		8.53205	650	1494.41
		9.88333	816	1727		8.53925	626.23	1417.13
		9.89167	829	1731		8.54645	602.01	1337
		9.9	842	1724		8.55365	577.67	1255.09
		9.90833	855	1707		8.56085	553.23	1172.43
		9.91667	868	1682		8.56805	528.89	1089.95
		9.925	879	1650		8.57525	504.61	1008.54
		9.93333	889	1612		8.58245	480.56	928.95
		9.94167	899	1571		8.58965	456.79	851.84
		9.95	907	1528		8.59686	433.47	777.8
		9.95833	916	1486		8.60406	410.48	707.26
		9.96667	923	1445		8.61126	388.06	640.61
		9.975	930	1405		8.61846	366.25	578.09
		9.98333	936	1367		8.62566	345.06	519.88
		9.99167	942	1330		8.63286	324.55	466.04
		10	948	1297		8.64006	304.88	416.62
		10.0083	953	1265		8.64726	286.05	371.51
		10.0167	959	1237		8.65446	268.07	330.6
		10.025	965	1211		8.66166	250.98	293.72
		10.0333	971	1186		8.66886	234.8	260.67
		10.0417	978	1164		8.67606	219.46	231.18
		10.05	986	1142		8.68326	205.01	205.03
		10.0583	994	1123		8.69046	191.52	181.92
		10.0667	1002	1107		8.69766	178.82	161.6
		10.075	1010	1092		8.70486	166.97	143.79
		10.0833	1017	1080		8.71206	156.01	128.24
		10.0917	1025	1070		8.71926	145.95	114.7
		10.1	1034	1061		8.72646	136.73	102.93
		10.1083	1042	1054		8.73366	128.3	92.73
		10.1167	1051	1049		8.74086	120.71	83.88
		10.125	1059	1046		8.74806	113.86	76.22
		10.1333	1069	1043		8.75526	107.79	69.54
		10.1417	1079	1041		8.76246	102.28	63.75
		10.15	1089	1040		8.76966	97.33	58.67
		10.1583	1098	1042		8.77686	92.84	54.24
		10.1667	1106	1046		8.78406	88.79	50.35
		10.175	1113	1052		8.79126	84.97	46.93
		10.1833	1119	1058		8.79846	81.43	43.89
		10.1917	1125	1065		8.80566	78	41.23
		10.2	1131	1072		8.81286	74.74	38.86
		10.2083	1138	1079		8.82006	71.59	36.75
		10.2167	1146	1087		8.82726	68.45	34.87
		10.225	1155	1096		8.83446	65.41	33.16
		10.2333	1164	1106		8.84166	62.32	31.63
		10.2417	1172	1117		8.84886	59.29	30.22
		10.25	1179	1127		8.85606	56.25	28.94
		10.2583	1184	1137		8.86326	53.27	27.76
		10.2667	1190	1146		8.87046	50.24	26.67
		10.275	1195	1156		8.87766	47.32	25.66
		10.2833	1201	1165		8.88486	44.34	24.73
		10.2917	1206	1175		8.89206	41.53	23.87
		10.3	1212	1183		8.89926	38.72	23.07
		10.3083	1219	1191		8.90646	36.02	22.34
		10.3167	1227	1199		8.91366	33.32	21.69
		10.325	1236	1206		8.92086	30.68	21.07
		10.3333	1246	1214		8.92806	28.15	20.52
		10.3417	1255	1222		8.93526	25.62	20.01
		10.35	1264	1231		8.94246	23.21	19.53
		10.3583	1271	1239		8.94966	20.85	19.1
		10.3667	1278	1247		8.95686	18.54	18.68
		10.375	1285	1255		8.96406	16.29	18.3
		10.3833	1291	1263		8.97126	14.16	17.93
		10.3917	1298	1272		8.97846	12.13	17.59
		10.4	1304	1281		8.98566	10.22	17.27
		10.4083	1309	1290		8.99286	8.43	16.99
		10.4167	1314	1299		9.00006	6.68	16.72
		10.425	1320	1307		9.00726	5.11	16.47
		10.4333	1327	1314		9.01446	3.54	16.25
		10.4417	1334	1322		9.02166	2.07	16.05
		10.45	1342	1329		9.02886	0.61	15.87
		10.4583	1349	1336		9.03606	-0.89	15.7
		10.4667	1356	1342		9.04326	-2.3	15.56
		10.475	1361	1347		9.05046	-3.76	15.39
		10.4833	1367	1351		9.05766	-5.22	15.24
		10.4917	1374	1355		9.06486	-6.68	15.11
		10.5	1382	1359		9.07206	-8.09	14.96
		10.5083	1391	1364		9.07926	-9.49	14.8
		10.5167	1401	1369		9.08646	-10.73	14.66
		10.525	1410	1374		9.09366	-11.91	14.52
		10.5333	1417	1380		9.10086	-13.2	14.37
		10.5417	1423	1385		9.10806	-14.33	14.24
		10.55	1428	1390		9.11526	-15.62	14.12
		10.5583	1434	1396		9.12246	-16.91	13.99
		10.5667	1440	1403		9.12966	-18.32	13.89
		10.575	1446	1409		9.13686	-19.89	13.79
		10.5833	1452	1416		9.14406	-21.58	13.7
		10.5917	1456	1422		9.15126	-23.32	13.61
		10.6	1460	1427		9.15846	-25.23	13.53
		10.6083	1463	1433		9.16566	-27.14	13.44
		10.6167	1467	1438		9.17286	-29.11	13.35
		10.625	1473	1445		9.18006	-31.13	13.24
		10.6333	1479	1451		9.18726	-33.15	13.12
		10.6417	1487	1458		9.19446	-35.18	12.98
		10.65	1494	1464		9.20166	-37.2	12.81
		10.6583	1503	1470		9.20886	-39.28	12.63
		10.6667	1511	1476		9.21606	-41.41	12.41
		10.675	1519	1481		9.22326	-43.44	12.17
		10.6833	1527	1487		9.23046	-45.52	11.91
		10.6917	1535	1494		9.23766	-47.54	11.64
		10.7	1541	1502		9.24486	-49.51	11.34
		10.7083	1547	1509		9.25206	-51.42	11.01
		10.7167	1552	1516		9.25926	-53.16	10.67
		10.725	1558	1522		9.26646	-54.85	10.31
		10.7333	1564	1529		9.27366	-56.31	9.91
		10.7417	1571	1535		9.28086	-57.66	9.5
		10.75	1578	1541		9.28806	-58.84	9.04
		10.7583	1585	1547		9.29526	-59.85	8.55
		10.7667	1591	1552		9.30246	-60.8	8.02
		10.775	1597	1557		9.30966	-61.59	7.46
		10.7833	1602	1561		9.31686	-62.32	6.87
		10.7917	1609	1565		9.32406	-62.94	6.23
		10.8	1616	1569		9.33126	-63.5	5.56
		10.8083	1623	1574		9.33846	-63.95	4.85
		10.8167	1631	1578		9.34566	-64.4	4.16
		10.825	1639	1582		9.35286	-64.68	3.44
		10.8333	1647	1586		9.36006	-64.91	2.72
		10.8417	1656	1590		9.36726	-65.02	1.99
		10.85	1665	1594		9.37446	-65.02	1.28
		10.8583	1675	1599		9.38166	-64.85	0.58
		10.8667	1684	1603		9.38886	-64.57	-0.1
		10.875	1693	1607		9.39606	-64.18	-0.76
		10.8833	1700	1610		9.40326	-63.61	-1.4
		10.8917	1708	1612		9.41046	-63	-2.01
		10.9	1715	1613		9.41766	-62.21	-2.6
		10.9083	1722	1615		9.42486	-61.42	-3.13
		10.9167	1730	1617		9.43206	-60.58	-3.62
		10.925	1738	1620		9.43926	-59.68	-4.07
		10.9333	1747	1624		9.44646	-58.84	-4.46
		10.9417	1754	1630		9.45366	-57.99	-4.8
		10.95	1761	1636		9.46086	-57.21	-5.07
		10.9583	1767	1642		9.46806	-56.42	-5.28
		10.9667	1771	1647		9.47526	-55.63	-5.42
		10.975	1774	1652		9.48246	-54.73	-5.5
		10.9833	1776	1655		9.48966	-53.83	-5.5
		10.9917	1779	1657		9.49686	-52.99	-5.45
		11	1784	1659		9.50406	-52.09	-5.35
		11.0083	1790	1661		9.51126	-51.14	-5.19
		11.0167	1796	1663		9.51846	-50.18	-4.99
		11.025	1801	1665		9.52566	-49.28	-4.74
		11.0333	1804	1667		9.53286	-48.44	-4.45
		11.0417	1804	1669		9.54006	-47.71	-4.14
		11.05	1803	1671		9.54726	-46.92	-3.79
		11.0583	1803	1674		9.55446	-46.3	-3.4
		11.0667	1803	1676		9.56166	-45.69	-3
		11.075	1805	1678		9.56886	-45.18	-2.58
		11.0833	1807	1679		9.57606	-44.67	-2.15
		11.0917	1808	1680		9.58326	-44.22	-1.7
		11.1	1809	1682		9.59046	-43.83	-1.26
		11.1083	1809	1685		9.59766	-43.44	-0.82
		11.1167	1809	1688		9.60486	-43.04	-0.38
		11.125	1811	1691		9.61206	-42.71	0.04
		11.1333	1814	1694		9.61926	-42.37	0.44
		11.1417	1818	1695		9.62646	-41.98	0.83
		11.15	1822	1696		9.63366	-41.64	1.19
		11.1583	1826	1696		9.64086	-41.3	1.53
		11.1667	1831	1697		9.64806	-40.96	1.85
		11.175	1834	1699		9.65526	-40.74	2.13
		11.1833	1837	1701		9.66246	-40.52	2.4
		11.1917	1839	1705		9.66966	-40.4	2.65
		11.2	1840	1707		9.67686	-40.35	2.87
		11.2083	1842	1709		9.68406	-40.4	3.07
		11.2167	1845	1709		9.69126	-40.57	3.24
		11.225	1850	1709		9.69846	-40.74	3.39
		11.2333	1856	1709		9.70566	-41.02	3.52
		11.2417	1863	1708		9.71286	-41.25	3.62
		11.25	1869	1708		9.72006	-41.58	3.7
		11.2583	1875	1709		9.72726	-41.92	3.76
		11.2667	1879	1710		9.73446	-42.26	3.82
		11.275	1882	1712		9.74166	-42.59	3.87
		11.2833	1884	1714		9.74886	-42.93	3.9
		11.2917	1886	1716		9.75606	-43.33	3.91
		11.3	1888	1717		9.76326	-43.66	3.93
		11.3083	1890	1717		9.77046	-44.11	3.93
		11.3167	1894	1717		9.77766	-44.56	3.91
		11.325	1898	1717		9.78486	-45.01	3.89
		11.3333	1902	1717		9.79206	-45.57	3.84
		11.3417	1906	1717		9.79926	-46.08	3.81
		11.35	1909	1717		9.80646	-46.7	3.74
		11.3583	1910	1718		9.81366	-47.26	3.69
		11.3667	1910	1718		9.82086	-47.82	3.61
		11.375	1910	1719		9.82806	-48.44	3.54
		11.3833	1911	1720		9.83526	-48.95	3.47
		11.3917	1913	1720		9.84246	-49.51	3.4
		11.4	1914	1719		9.84966	-50.07	3.31
		11.4083	1915	1718		9.85686	-50.58	3.21
		11.4167	1916	1717		9.86406	-51.08	3.12
		11.425	1917	1717		9.87126	-51.59	3.01
		11.4333	1918	1717		9.87846	-52.04	2.89
		11.4417	1918	1718		9.88566	-52.54	2.75
		11.45	1918	1717		9.89286	-52.94	2.58
		11.4583	1918	1716		9.90006	-53.27	2.42
		11.4667	1919	1715		9.90726	-53.55	2.21
		11.475	1920	1714		9.91446	-53.78	2
		11.4833	1921	1714		9.92166	-54	1.77
		11.4917	1922	1715		9.92886	-54.12	1.53
		11.5	1923	1716		9.93606	-54.23	1.28
		11.5083	1924	1716		9.94326	-54.34	1.03
		11.5167	1927	1716		9.95046	-54.4	0.76
		11.525	1930	1714		9.95766	-54.45	0.52
		11.5333	1933	1713		9.96486	-54.51	0.26
		11.5417	1937	1710		9.97206	-54.51	-0.01
		11.55	1940	1708		9.97926	-54.51	-0.28
		11.5583	1944	1706		9.98646	-54.45	-0.56
		11.5667	1947	1704		9.99366	-54.34	-0.84
		11.575	1948	1702		10.0009	-54.23	-1.12
		11.5833	1949	1700		10.0081	-54	-1.39
		11.5917	1950	1698		10.0153	-53.83	-1.67
		11.6	1952	1696		10.0225	-53.55	-1.92
		11.6083	1953	1695		10.0297	-53.22	-2.17
		11.6167	1954	1692		10.0369	-52.88	-2.4
		11.625	1956	1689		10.0441	-52.43	-2.61
		11.6333	1957	1685		10.0513	-52.09	-2.79
		11.6417	1958	1680		10.0585	-51.7	-2.96
		11.65	1958	1675		10.0657	-51.25	-3.11
		11.6583	1958	1671		10.0729	-50.91	-3.24
		11.6667	1956	1669		10.0801	-50.58	-3.35
		11.675	1954	1669		10.0873	-50.24	-3.44
		11.6833	1952	1669		10.0945	-49.9	-3.51
		11.6917	1952	1668		10.1017	-49.62	-3.56
		11.7	1952	1666		10.1089	-49.28	-3.62
		11.7083	1954	1663		10.1161	-49	-3.63
		11.7167	1956	1660		10.1233	-48.66	-3.63
		11.725	1959	1657		10.1305	-48.38	-3.62
		11.7333	1961	1654		10.1377	-48.05	-3.58
		11.7417	1962	1652		10.1449	-47.71	-3.52
		11.75	1962	1651		10.1521	-47.43	-3.43
		11.7583	1961	1649		10.1593	-47.09	-3.31
		11.7667	1959	1647		10.1665	-46.75	-3.18
		11.775	1957	1645		10.1737	-46.53	-3.02
		11.7833	1954	1643		10.1809	-46.25	-2.84
		11.7917	1952	1641		10.1881	-46.02	-2.67
		11.8	1950	1640		10.1953	-45.8	-2.48
		11.8083	1948	1639		10.2025	-45.69	-2.31
		11.8167	1948	1639		10.2097	-45.52	-2.16
		11.825	1948	1639		10.2169	-45.4	-1.99
		11.8333	1948	1640		10.2241	-45.29	-1.83
		11.8417	1949	1639		10.2313	-45.12	-1.69
		11.85	1948	1638		10.2385	-45.01	-1.53
		11.8583	1947	1636		10.2457	-44.84	-1.37
		11.8667	1946	1633		10.2529	-44.67	-1.2
		11.875	1945	1631		10.2601	-44.45	-1.06
		11.8833	1945	1628		10.2673	-44.28	-0.9
		11.8917	1945	1627		10.2745	-44.11	-0.74
		11.9	1944	1625		10.2817	-43.94	-0.59
		11.9083	1943	1625		10.2889	-43.77	-0.46
		11.9167	1940	1624		10.2961	-43.72	-0.34
		11.925	1937	1622		10.3033	-43.66	-0.21
		11.9333	1935	1619		10.3105	-43.66	-0.09
		11.9417	1932	1617		10.3177	-43.66	0.02
		11.95	1931	1614		10.3249	-43.72	0.16
		11.9583	1931	1613		10.3321	-43.77	0.3
		11.9667	1932	1612		10.3393	-43.83	0.46
		11.975	1934	1611		10.3465	-43.94	0.62
		11.9833	1936	1610		10.3537	-44.06	0.79
		11.9917	1937	1608		10.3609	-44.11	0.93
		12	1936	1605		10.3681	-44.22	1.1
		12.0083	1935	1601		10.3753	-44.28	1.24
		12.0167	1932	1598		10.3825	-44.28	1.36
		12.025	1929	1595		10.3897	-44.22	1.47
		12.0333	1927	1592		10.3969	-44.22	1.57
		12.0417	1926	1589		10.4041	-44.17	1.66
		12.05	1924	1587		10.4113	-44.06	1.75
		12.0583	1922	1585		10.4185	-43.94	1.84
		12.0667	1919	1582		10.4257	-43.77	1.92
		12.075	1916	1580		10.4329	-43.66	2
		12.0833	1912	1577		10.4401	-43.44	2.08
		12.0917	1909	1574		10.4473	-43.21	2.13
		12.1	1907	1571		10.4545	-42.99	2.21
		12.1083	1905	1568		10.4617	-42.71	2.27
		12.1167	1904	1565		10.4689	-42.43	2.33
		12.125	1902	1563		10.4761	-42.26	2.38
		12.1333	1901	1561		10.4833	-42.09	2.43
		12.1417	1899	1560		10.4905	-42.09	2.48
		12.15	1896	1559		10.4977	-42.15	2.53
		12.1583	1894	1558		10.5049	-42.31	2.57
		12.1667	1892	1557		10.5121	-42.59	2.62
		12.175	1890	1554		10.5193	-42.93	2.65
		12.1833	1888	1551		10.5265	-43.21	2.67
		12.1917	1885	1547		10.5337	-43.49	2.69
		12.2	1882	1544		10.5409	-43.77	2.69
		12.2083	1878	1541		10.5481	-44	2.69
		12.2167	1873	1537		10.5553	-44.17	2.67
		12.225	1868	1534		10.5625	-44.34	2.67
		12.2333	1864	1532		10.5697	-44.45	2.67
		12.2417	1861	1530		10.5769	-44.56	2.67
		12.25	1859	1527		10.5841	-44.62	2.69
		12.2583	1857	1525		10.5913	-44.73	2.71
		12.2667	1856	1524		10.5985	-44.73	2.71
		12.275	1856	1523		10.6057	-44.79	2.73
		12.2833	1856	1521		10.6129	-44.67	2.74
		12.2917	1857	1520		10.6201	-44.62	2.75
		12.3	1856	1517		10.6273	-44.45	2.75
		12.3083	1855	1514		10.6345	-44.22	2.76
		12.3167	1852	1511		10.6417	-44.11	2.75
		12.325	1849	1509		10.6489	-43.89	2.73
		12.3333	1847	1506		10.6561	-43.77	2.73
		12.3417	1845	1504		10.6633	-43.77	2.71
		12.35	1844	1502		10.6705	-43.77	2.7
		12.3583	1841	1499		10.6777	-43.89	2.71
		12.3667	1839	1497		10.6849	-44.06	2.72
		12.375	1836	1494		10.6921	-44.22	2.73
		12.3833	1832	1492		10.6993	-44.39	2.75
		12.3917	1829	1490		10.7065	-44.56	2.8
		12.4	1826	1488		10.7137	-44.67	2.83
		12.4083	1824	1486		10.7209	-44.79	2.85
		12.4167	1821	1483		10.7281	-44.84	2.88
		12.425	1819	1480		10.7353	-44.96	2.88
		12.4333	1819	1477		10.7425	-45.07	2.88
		12.4417	1821	1474		10.7497	-45.18	2.87
		12.45	1825	1472		10.7569	-45.35	2.85
		12.4583	1833	1470		10.7641	-45.46	2.83
		12.4667	1844	1471		10.7713	-45.63	2.83
		12.475	1859	1471		10.7785	-45.74	2.81
		12.4833	1880	1471		10.7857	-45.85	2.81
		12.4917	1909	1471		10.7929	-45.85	2.8
		12.5	1950	1468		10.8001	-45.8	2.8
		12.5083	2006	1466		10.8073	-45.69	2.8
		12.5167	2081	1464		10.8145	-45.57	2.8
		12.525	2183	1464		10.8217	-45.4	2.82
		12.5333	2321	1467		10.8289	-45.24	2.83
		12.5417	2500	1475		10.8361	-45.07	2.84
		12.55	2736	1488		10.8433	-44.9	2.88
		12.5583	3038	1509		10.8505	-44.84	2.91
		12.5667	3415	1541		10.8577	-44.79	2.93
		12.575	3895	1587		10.8649	-44.73	2.97
		12.5833	4475	1653		10.8721	-44.67	2.98
		12.5917	5193	1745		10.8793	-44.79	3.01
		12.6	6054	1874		10.8865	-44.79	3.02
		12.6083	7073	2055		10.8937	-44.84	3.03
		12.6167	8295	2302		10.9009	-44.96	3.05
		12.625	9687	2647		10.9081	-45.01	3.05
		12.6333	11331	3111		10.9153	-45.07	3.05
		12.6417	13179	3745		10.9225	-45.12	3.06
		12.65	15274	4594		10.9297	-45.18	3.06
		12.6583	17641	5705		10.9369	-45.18	3.06
		12.6667	20212	7185		10.9441	-45.29	3.06
		12.675	23106	9061		10.9513	-45.35	3.05
		12.6833	26188	11491		10.9585	-45.4	3.05
		12.6917	29562	14536		10.9657	-45.46	3.03
		12.7	33178	18289		10.9729	-45.52	3.03
		12.7083	36978	22969		10.9801	-45.63	3.02
		12.7167	41081	28480		10.9873	-45.74	3.02
		12.725	45282	35166		10.9945	-45.74	3
		12.7333	49753	42878		11.0017	-45.74	2.99
		12.7417	54332	51731		11.0089	-45.69	2.97
		12.75	59036	61880		11.0161	-45.69	2.93
		12.7583	63916	72887		11.0233	-45.63	2.91
		12.7667	68772	85220		11.0305	-45.69	2.87
		12.775	73804	98190		11.0377	-45.69	2.84
		12.7833	78771	111957		11.0449	-45.57	2.82
		12.7917	83789	126314		11.0521	-45.57	2.81
		12.8	88803	140631		11.0593	-45.57	2.81
		12.8083	93701	155302		11.0665	-45.46	2.83
		12.8167	98642	169355		11.0737	-45.4	2.84
		12.825	103380	183084		11.0809	-45.35	2.88
		12.8333	108097	196041		11.0881	-45.35	2.91
		12.8417	112649	207909		11.0953	-45.35	2.94
		12.85	117038	218926		11.1025	-45.46	2.98
		12.8583	121336	228504		11.1097	-45.63	3.01
		12.8667	125374	236994		11.1169	-45.8	3.03
		12.875	129327	244139		11.1241	-46.02	3.06
		12.8833	133026	249994		11.1313	-46.25	3.06
		12.8917	136555	254719		11.1385	-46.47	3.06
		12.9	139901	258223		11.1457	-46.7	3.07
		12.9083	142985	260735		11.1529	-46.87	3.06
		12.9167	145920	262293		11.1601	-46.92	3.07
		12.925	148572	262992		11.1673	-46.98	3.08
		12.9333	151039	262987		11.1745	-46.92	3.08
		12.9417	153263	262336		11.1817	-46.87	3.09
		12.95	155238	261129		11.1889	-46.75	3.1
		12.9583	157010	259508		11.1961	-46.58	3.11
		12.9667	158506	257447		11.2033	-46.36	3.12
		12.975	159793	255113		11.2105	-46.25	3.13
		12.9833	160824	252492		11.2177	-46.14	3.13
		12.9917	161613	249632		11.2249	-46.02	3.13
		13	162175	246636		11.2321	-46.08	3.12
		13.0083	162491	243409		11.2393	-46.08	3.12
		13.0167	162583	240124		11.2465	-46.14	3.11
		13.025	162461	236668		11.2537	-46.25	3.1
		13.0333	162119	233132		11.2609	-46.36	3.1
		13.0417	161594	229530		11.2681	-46.53	3.09
		13.05	160881	225784		11.2753	-46.58	3.08
		13.0583	159992	222051		11.2825	-46.64	3.07
		13.0667	158970	218165		11.2897	-46.64	3.03
		13.075	157779	214281		11.2969	-46.64	3.02
		13.0833	156491	210321		11.3041	-46.64	3
		13.0917	155074	206281		11.3113	-46.53	2.99
		13.1	153557	202261		11.3185	-46.42	2.98
		13.1083	151975	198099		11.3257	-46.3	2.97
		13.1167	150281	193986		11.3329	-46.19	2.98
		13.125	148563	189767		11.3401	-46.19	2.99
		13.1333	146754	185531		11.3473	-46.14	2.99
		13.1417	144915	181292		11.3545	-46.19	3.01
		13.15	143039	176947		11.3617	-46.36	3.03
		13.1583	141100	172672		11.3689	-46.53	3.06
		13.1667	139171	168276		11.3761	-46.75	3.07
		13.175	137166	163925		11.3833	-46.98	3.09
		13.1833	135173	159533		11.3905	-47.26	3.12
		13.1917	133136	155087		11.3977	-47.43	3.16
		13.2	131070	150700		11.4049	-47.6	3.18
		13.2083	129011	146193		11.4121	-47.6	3.2
		13.2167	126886	141769		11.4193	-47.54	3.24
		13.225	124791	137260		11.4265	-47.48	3.25
		13.2333	122636	132759		11.4337	-47.37	3.25
		13.2417	120483	128275		11.4409	-47.26	3.24
		13.25	118318	123697		11.4481	-47.15	3.21
		13.2583	116105	119210		11.4553	-47.15	3.19
		13.2667	113924	114609		11.4625	-47.15	3.16
		13.275	111675	110069		11.4697	-47.2	3.13
		13.2833	109454	105499		11.4769	-47.26	3.1
		13.2917	107198	100889		11.4841	-47.32	3.09
		13.3	104922	96356		11.4913	-47.32	3.08
		13.3083	102664	91720		11.4985	-47.32	3.08
		13.3167	100344	87196		11.5057	-47.2	3.09
		13.325	98068	82618		11.5129	-47.15	3.1
		13.3333	95741	78086		11.5201	-46.98	3.13
		13.3417	93431	73625		11.5273	-46.87	3.16
		13.35	91123	69129		11.5345	-46.81	3.18
		13.3583	88780	64794		11.5417	-46.81	3.21
		13.3667	86486	60434		11.5489	-46.81	3.26
		13.375	84140	56227		11.5561	-46.92	3.29
		13.3833	81841	52109		11.5633	-47.09	3.33
		13.3917	79528	48074		11.5705	-47.26	3.36
		13.4	77217	44247		11.5777	-47.43	3.4
		13.4083	74950	40479		11.5849	-47.6	3.44
		13.4167	72649	36951		11.5921	-47.65	3.46
		13.425	70418	33550		11.5993	-47.71	3.48
		13.4333	68167	30340		11.6065	-47.65	3.49
		13.4417	65957	27354		11.6137	-47.6	3.52
		13.45	63779	24512		11.6209	-47.54	3.52
		13.4583	61595	21936		11.6281	-47.43	3.52
		13.4667	59486	19515		11.6353	-47.37	3.52
		13.475	57357	17325		11.6425	-47.32	3.52
		13.4833	55300	15336		11.6497	-47.26	3.52
		13.4917	53258	13522		11.6569	-47.26	3.51
		13.5	51244	11929		11.6641	-47.26	3.52
		13.5083	49293	10480		11.6713	-47.26	3.51
		13.5167	47334	9223		11.6785	-47.37	3.48
		13.525	45453	8110		11.6857	-47.37	3.46
		13.5333	43571	7144		11.6929	-47.43	3.44
		13.5417	41737	6336		11.7001	-47.54	3.4
		13.55	39941	5588		11.7073	-47.65	3.37
		13.5583	38151	4908		11.7145	-47.71	3.35
		13.5667	36431	4347		11.7217	-47.88	3.3
		13.575	34703	3910		11.7289	-47.99	3.29
		13.5833	33036	3553		11.7361	-48.16	3.28
		13.5917	31386	3250		11.7433	-48.27	3.27
		13.6	29759	3003		11.7505	-48.38	3.27
		13.6083	28183	2782		11.7577	-48.38	3.27
		13.6167	26603	2581		11.7649	-48.33	3.26
		13.625	25090	2412		11.7721	-48.38	3.25
		13.6333	23582	2274		11.7793	-48.38	3.24
		13.6417	22121	2160		11.7865	-48.38	3.21
		13.65	20703	2065		11.7937	-48.44	3.19
		13.6583	19302	1986		11.8009	-48.55	3.17
		13.6667	17973	1917		11.8081	-48.66	3.15
		13.675	16661	1857		11.8153	-48.78	3.12
		13.6833	15420	1803		11.8225	-49	3.1
		13.6917	14224	1754		11.8297	-49.06	3.1
		13.7	13078	1712		11.8369	-49.11	3.09
		13.7083	12009	1672		11.8441	-49.11	3.08
		13.7167	10977	1635		11.8513	-49.06	3.08
		13.725	10031	1601		11.8585	-48.95	3.07
		13.7333	9133	1573		11.8657	-48.72	3.08
		13.7417	8305	1549		11.8729	-48.5	3.08
		13.75	7547	1528		11.8801	-48.27	3.07
		13.7583	6840	1508		11.8873	-48.1	3.08
		13.7667	6211	1490		11.8945	-47.88	3.07
		13.775	5629	1473		11.9017	-47.77	3.06
		13.7833	5113	1456		11.9089	-47.71	3.06
		13.7917	4653	1439		11.9161	-47.65	3.06
		13.8	4241	1425		11.9233	-47.65	3.05
		13.8083	3884	1411		11.9305	-47.77	3.05
		13.8167	3565	1399		11.9377	-47.93	3.03
		13.825	3291	1387		11.9449	-48.1	3.05
		13.8333	3051	1375		11.9521	-48.27	3.05
		13.8417	2844	1364		11.9593	-48.5	3.05
		13.85	2667	1353		11.9665	-48.72	3.06
		13.8583	2512	1343		11.9737	-48.83	3.06
		13.8667	2380	1334		11.9809	-49.06	3.06
		13.875	2265	1326		11.9881	-49.11	3.07
		13.8833	2168	1318		11.9953	-49.17	3.06
		13.8917	2087	1308
		13.9	2018	1298
		13.9083	1959	1288
		13.9167	1905	1278
		13.925	1857	1270
		13.9333	1814	1262
		13.9417	1776	1256
		13.95	1743	1250
		13.9583	1713	1244
		13.9667	1687	1238
		13.975	1661	1232
		13.9833	1638	1226
		13.9917	1617	1219
		14	1596	1212
		14.0083	1577	1205
		14.0167	1559	1198
		14.025	1543	1192
		14.0333	1528	1185
		14.0417	1513	1180
		14.05	1500	1174
		14.0583	1486	1169
		14.0667	1473	1164
		14.075	1460	1159
		14.0833	1448	1154
		14.0917	1437	1148
		14.1	1428	1143
		14.1083	1419	1138
		14.1167	1412	1133
		14.125	1403	1127
		14.1333	1392	1122
		14.1417	1381	1116
		14.15	1371	1110
		14.1583	1361	1105
		14.1667	1353	1100
		14.175	1345	1096
		14.1833	1338	1093
		14.1917	1331	1090
		14.2	1324	1086
		14.2083	1318	1081
		14.2167	1312	1077
		14.225	1306	1073
		14.2333	1300	1070
		14.2417	1294	1067
		14.25	1288	1065
		14.2583	1283	1061
		14.2667	1278	1056
		14.275	1274	1050
		14.2833	1270	1044
		14.2917	1266	1038
		14.3	1261	1034
		14.3083	1256	1030
		14.3167	1249	1027
		14.325	1243	1024
		14.3333	1236	1020
		14.3417	1230	1016
		14.35	1224	1011
		14.3583	1219	1007
		14.3667	1215	1003
		14.375	1210	998
		14.3833	1205	994
		14.3917	1200	990
		14.4	1195	986
		14.4083	1191	982
		14.4167	1186	980
		14.425	1183	977
		14.4333	1179	975
		14.4417	1176	973
		14.45	1174	971
		14.4583	1172	969
		14.4667	1171	966
		14.475	1168	963
		14.4833	1165	959
		14.4917	1160	954
		14.5	1156	951
		14.5083	1152	948
		14.5167	1147	946
		14.525	1143	945
		14.5333	1138	943
		14.5417	1134	940
		14.55	1131	937
		14.5583	1128	932
		14.5667	1127	928
		14.575	1126	924
		14.5833	1127	921
		14.5917	1127	918
		14.6	1127	915
		14.6083	1125	911
		14.6167	1123	908
		14.625	1120	903
		14.6333	1119	899
		14.6417	1120	895
		14.65	1121	891
		14.6583	1124	888
		14.6667	1127	886
		14.675	1130	883
		14.6833	1134	881
		14.6917	1137	879
		14.7	1140	877
		14.7083	1142	875
		14.7167	1143	873
		14.725	1144	871
		14.7333	1145	868
		14.7417	1148	865
		14.75	1153	861
		14.7583	1158	858
		14.7667	1164	854
		14.775	1169	849
		14.7833	1173	844
		14.7917	1176	839
		14.8	1179	833
		14.8083	1184	827
		14.8167	1189	823
		14.825	1195	818
		14.8333	1201	814
		14.8417	1208	810
		14.85	1213	808
		14.8583	1218	806
		14.8667	1222	804
		14.875	1225	802
		14.8833	1228	800
		14.8917	1231	797
		14.9	1234	794
		14.9083	1239	790
		14.9167	1245	787
		14.925	1252	785
		14.9333	1258	782
		14.9417	1264	780
		14.95	1268	777
		14.9583	1270	774
		14.9667	1272	770
		14.975	1274	766
		14.9833	1276	763
		14.9917	1277	761
		15	1278	758
		15.0083	1279	757
		15.0167	1281	756
		15.025	1281	755
		15.0333	1281	754
		15.0417	1279	753
		15.05	1277	751
		15.0583	1274	749
		15.0667	1271	746
		15.075	1268	743
		15.0833	1265	739
		15.0917	1263	735
		15.1	1260	731
		15.1083	1257	728
		15.1167	1252	724
		15.125	1246	722
		15.1333	1239	720
		15.1417	1231	718
		15.15	1225	716
		15.1583	1219	714
		15.1667	1213	713
		15.175	1207	711
		15.1833	1200	709
		15.1917	1193	707
		15.2	1187	705
		15.2083	1180	702
		15.2167	1173	700
		15.225	1166	697
		15.2333	1158	695
		15.2417	1151	692
		15.25	1143	690
		15.2583	1135	688
		15.2667	1128	686
		15.275	1121	683
		15.2833	1114	681
		15.2917	1107	678
		15.3	1099	676
		15.3083	1089	674
		15.3167	1079	671
		15.325	1069	668
		15.3333	1059	664
		15.3417	1050	659
		15.35	1042	655
		15.3583	1034	652
		15.3667	1027	650
		15.375	1021	648
		15.3833	1014	647
		15.3917	1006	646
		15.4	997	644
		15.4083	987	642
		15.4167	977	640
		15.425	968	639
		15.4333	960	639
		15.4417	953	640
		15.45	946	639
		15.4583	940	637
		15.4667	934	634
		15.475	927	630
		15.4833	920	627
		15.4917	914	624
		15.5	907	621
		15.5083	901	619
		15.5167	895	616
		15.525	888	614
		15.5333	880	612
		15.5417	870	610
		15.55	861	609
		15.5583	853	608
		15.5667	845	606
		15.575	838	604
		15.5833	832	602
		15.5917	825	601
		15.6	820	599
		15.6083	814	598
		15.6167	807	596
		15.625	801	594
		15.6333	796	592
		15.6417	791	589
		15.65	789	586
		15.6583	787	583
		15.6667	783	579
		15.675	779	575
		15.6833	772	572
		15.6917	764	569
		15.7	756	568
		15.7083	748	567
		15.7167	740	566
		15.725	735	566
		15.7333	730	564
		15.7417	727	563
		15.75	724	561
		15.7583	720	559
		15.7667	716	556
		15.775	712	553
		15.7833	707	549
		15.7917	703	545
		15.8	698	542
		15.8083	694	540
		15.8167	689	538
		15.825	684	537
		15.8333	678	537
		15.8417	671	537
		15.85	666	536
		15.8583	663	535
		15.8667	660	533
		15.875	658	530
		15.8833	656	527
		15.8917	651	524
		15.9	646	521
		15.9083	641	518
		15.9167	636	514
		15.925	631	511
		15.9333	626	508
		15.9417	623	507
		15.95	620	506
		15.9583	617	505
		15.9667	613	504
		15.975	609	502
		15.9833	605	500
		15.9917	600	498
		16	595	497
		16.0083	590	496
		16.0167	584	495
		16.025	578	494
		16.0333	573	493
		16.0417	568	491
		16.05	564	489
		16.0583	562	486
		16.0667	561	484
		16.075	561	482
		16.0833	560	481
		16.0917	559	479
		16.1	557	477
		16.1083	554	475
		16.1167	552	471
		16.125	550	468
		16.1333	548	466
		16.1417	545	463
		16.15	542	462
		16.1583	539	461
		16.1667	536	459
		16.175	532	457
		16.1833	529	453
		16.1917	525	450
		16.2	522	447
		16.2083	519	446
		16.2167	516	445
		16.225	512	444
		16.2333	508	442
		16.2417	504	438
		16.25	501	435
		16.2583	500	431
		16.2667	499	430
		16.275	499	429
		16.2833	498	429
		16.2917	497	428
		16.3	494	427
		16.3083	491	426
		16.3167	488	424
		16.325	484	423
		16.3333	482	421
		16.3417	479	419
		16.35	476	417
		16.3583	472	414
		16.3667	468	411
		16.375	464	409
		16.3833	461	408
		16.3917	459	407
		16.4	458	407
		16.4083	457	407
		16.4167	456	406
		16.425	452	404
		16.4333	449	401
		16.4417	444	397
		16.45	439	392
		16.4583	435	388
		16.4667	431	385
		16.475	427	383
		16.4833	424	382
		16.4917	421	382
		16.5	420	381
		16.5083	420	380
		16.5167	420	377
		16.525	419	373
		16.5333	417	370
[truncated: 416 more rows]

## Sheet: Fig 4
	Fig. 4c	Pp-TS	mcl-PHA production (mg/L)							Pp-TP	mcl-PHA production (mg/L)							Pp△-TP	mcl-PHA production (mg/L)
			C6	C8	C10	C12	C14	Total			C6	C8	C10	C12	C14	Total			C6	C8	C10	C12	C14	Total
			0.353175	26.4331	63.4558	21.8537	11.3565	123.452			1.1235	34.8396	73.227	30.5048	28.1461	167.841			0.383043	27.211	58.2834	23.9232	21.8888	131.689
			0.30921	29.5061	50.5807	21.9442	10.3939	112.734			1.1151	36.4235	80.7162	29.02	30.9706	178.245			0.984647	32.6038	55.5524	30.3302	26.7394	146.21
			0.411618	29.5792	51.9502	26.3472	10.274	118.562			0.885597	22.5198	67.4136	21.8324	32.6697	145.321			0.623412	47.3909	50.1758	18.731	28.061	144.982
							AVE	118.25							AVE	163.802							AVE	140.961
							STD	5.36595							STD	16.8295							STD	8.05257
	Fig. 4d	Pp-ES	mcl-PHA production (mg/L)							Pp-EP	mcl-PHA production (mg/L)							Pp△-EP	mcl-PHA production (mg/L)
			C6	C8	C10	C12	C14	Total			C6	C8	C10	C12	C14	Total			C6	C8	C10	C12	C14	Total
			0	0.0353651	1.71992	1.20689	0.356862	3.31903			0	1.63834	22.1224	4.35284	1.76916	29.8827			0	1.41653	25.9801	4.23723	1.29463	32.9285
			0	0.0467998	1.54779	1.215	0.402986	3.21257			0	1.62646	26.2761	3.56229	1.515	32.9799			0	1.75776	29.702	4.91352	1.57603	37.9493
			0	0.0520503	1.51942	1.69355	0.382207	3.64723			0	1.67053	24.4241	3.6395	1.24642	30.9805			0	1.71986	25.41	4.84113	1.60951	33.5805
							AVE	3.39295							AVE	31.281							AVE	34.8195
							STD	0.226561							STD	1.57029							STD	2.73006
	Fig. 4e	Pp-TES	mcl-PHA production (mg/L)							Pp-TEP	mcl-PHA production (mg/L)							Pp△-TEP	mcl-PHA production (mg/L)
			C6	C8	C10	C12	C14	Total			C6	C8	C10	C12	C14	Total			C6	C8	C10	C12	C14	Total
			1.54975	65.8603	170.963	23.1231	17.1216	278.617			2.15752	90.8056	211.705	44.4632	37.4948	386.626			0.659984	35.7332	176.367	53.7696	30.59	297.119
			1.9634	79.5645	159.427	34.0112	24.5863	299.552			1.95577	84.1539	210.891	44.7154	39.1153	380.832			0.557241	29.2418	149.511	45.4119	25.4493	250.171
			1.77989	74.2554	174.861	29.7874	19.8296	300.513			2.53422	106.84	213.192	48.4853	39.4029	410.455			0.593828	31.7051	158.343	49.8421	26.9582	267.442
							AVE	292.894							AVE	392.637							AVE	271.577
							STD	12.3734							STD	15.6998							STD	23.7459
	Fig. 4f	Pp-TP:Pp-EP 1:3										Fig. 4g	Pp-TEP
	Time (h)	OD600			EG (mM)			TPA (mM)				Time (h)	OD600			EG (mM)			TPA (mM)
	0	0.411	0.413	0.419	54.6355	51.7628	52.3429	50.6825	50.419	50.5646		0	0.421	0.423	0.419	53.2233	53.4329	53.0442	50.8282	50.5827	50.5925
	12	0.731	0.873	0.744	55.9305	52.9077	52.6998	49.1817	48.8543	49.9182		12	0.705	0.816	0.86	53.9442	52.2952	53.4352	50.8462	50.1555	50.6465
	24	2.48	2.49	2.39	55.0995	51.1061	52.7008	40.671	43.0442	43.2897		24	3.16	3.06	2.97	54.1143	53.5561	53.792	38.527	40.9002	36.3175
	36	6.42	6.23	6.21	29.7888	22.9022	36.3352	32.6514	32.2422	33.7152		36	6.52	6.85	6.34	51.6982	52.5051	55.1969	24.1408	23.8134	26.9231
	48	7.87	8.32	8.41	0	0	0	18.8953	19.0589	21.5777		48	8.56	8.96	7.93	52.8177	49.4514	50.341	11.293	8.6743	13.0115
	60	9.95	9.92	9.74	0	0	0	2.29133	4.74632	6.59247		60	8.58	8.34	8.36	48.4259	39.52	45.3309	0	0	0
	65	9.87	10.13	10.82	0	0	0	0	0	0		65	8.31	8.96	8.53	47.5544	40.7959	42.5869	0	0	0
	Fig. 4h	Pp-TP:Pp-EP 1:3										Fig. 4i	Pp-TEP
	Time (h)	OD600			EG (mM)			TPA (mM)				Time (h)	OD600			EG (mM)			TPA (mM)
	0	0.399	0.403	0.408	53.0439	52.8757	52.8623	50.5974	50.1522	50.7889		0	0.401	0.411	0.413	55.6452	55.7505	55.3419	50.4878	50.4781	50.5733
	12	0.811	0.773	0.796	53.4047	52.8432	52.0086	50.9313	50.4337	49.0704		12	0.729	0.675	0.682	55.6285	55.6455	55.3247	50.3381	50.3982	50.6848
	24	2.53	2.64	2.49	52.411	56.1061	50.1529	36.3502	36.7594	37.4141		24	2.97	2.89	3.01	55.5004	55.6425	55.294	36.3502	36.7594	37.4141
	36	6.21	5.99	6.03	26.2804	33.8594	29.5077	25.0131	25.7676	27.2864		36	6.45	6.39	6.51	49.871	52.9194	51.7419	23.7646	24.1129	24.124
	48	8.24	7.65	7.98	0	0	0	15.6563	17.1195	16.802		48	8.56	8.67	8.79	48.0645	51.5645	51.4065	10.0024	11.2385	10.2387
	60	9.21	9	8.95	0	0	0	2.20949	4.50082	3.01964		60	8.65	8.55	8.24	42.2903	50.1935	43.8839	0	0	0
	65	9.79	9.97	10.15	0	0	0	0	0	0		65	8.19	8.08	7.98	40.3226	48.8065	40.6129	0	0	0
	65.1	9.81	9.75	10.21	56.3287	56.4371	56.4563	51.5548	52.3732	51.0638		65.1	8.09	8.12	7.87	94.871	100.323	95.6774	50.9838	51.0024	51.1488
	72	12.67	12.79	12.57	30.7691	29.4023	26.6006	45.8265	46.8085	48.4452		72	10.29	10.78	10.97	94.0645	99.5161	95.2258	40.8738	42.1928	40.4829
	84	14.74	15.16	14.45	0	0	0	30.2782	28.7234	27.2504		84	12.67	12.45	12.02	92.8387	96.129	91.8226	21.4613	23.4928	23.2394
	96	17.49	17.03	17.32	0	0	0	9.10966	7.80033	8.14566		96	14.21	14.59	14.31	89.1674	88.5325	88.8757	2.03949	3.33285	1.92385
	108	16.49	16.96	16.78	0	0	0	0	0	0		108	14.56	14.42	14.74	88.7297	88.3595	88.2725	0	0	0
	Fig. 4j		mcl-PHA yield (mg/g) from dry cell						mcl-PHA production (mg/L)						Fig. 4k	mcl-PHA yield (mg/g) from substrate
			C6	C8	C10	C12	C14	TOTAL	C6	C8	C10	C12	C14	TOTAL
	Nitrogen surplus Batch	Pp-TP:Pp-EP 1:3	0.187868	22.3816	40.0004	9.43251	6.55351	78.5559	0.518289	61.7465	110.353	26.0224	18.0798	216.72		16.9371	AVE	16.8711
			0.177813	21.1701	40.0013	9.23415	6.54932	77.1326	0.49055	58.404	110.355	25.4752	18.0683	212.793		16.3263	STD	0.514928
			0.185597	22.653	42.1934	10.121	7.01906	82.1721	0.503043	61.3986	114.361	27.432	19.0245	222.719		17.3498
							AVE	79.2869					AVE	217.411
							STD	2.59803					STD	4.99879
		Pp-TEP	0.141034	16.0742	26.2922	5.80174	4.41978	52.729	0.335097	38.1924	62.4702	13.7849	10.5014	125.284		11.3271	AVE	12.6395
			0.139834	16.1062	24.5641	6.88574	2.9022	50.5981	0.399924	46.0638	70.2533	19.6932	8.3003	144.711		12.8552	STD	1.21892
			0.136836	16.1474	25.9099	7.42059	3.14782	52.7626	0.373289	44.0502	70.6823	20.2434	8.58726	143.936		13.7362
							AVE	52.0299					AVE	137.977
							STD	1.24007					STD	10.9993
	Nitrogen limiting Batch	Pp-TP:Pp-EP 1:3	0.306232	23.6216	65.8094	4.8717	6.20909	100.818	0.894198	68.975	192.163	14.2254	18.1305	294.388		20.9817	AVE	21.3347
			0.310363	23.5864	67.8347	6.99192	6.08191	104.805	0.893845	67.929	195.364	20.1367	17.5159	301.839		21.8767	STD	0.476511
			0.278005	23.3241	65.3038	5.62047	4.51442	99.0408	0.822896	69.0394	193.299	16.6366	13.3627	293.161		21.1457
							AVE	101.555					AVE	296.463
							STD	2.95208					STD	4.69657
		Pp-TEP	0.309735	18.1362	32.9547	3.90893	3.94379	59.2533	0.842479	49.3305	89.6366	10.6323	10.7271	161.169		14.618	AVE	14.5918
			0.310687	21.342	33.2341	3.58358	4.42105	62.8914	0.857496	58.9039	91.7261	9.89069	12.2021	173.58		15.1501	STD	0.571847
			0.174685	18.0319	30.3757	3.45027	5.17784	57.2104	0.48213	49.7681	83.8369	9.52273	14.2908	157.901		14.0073
							AVE	59.785					AVE	164.217
							STD	2.87759					STD	8.27216
	Nitrogen limiting Fed-batch	Pp-TP:Pp-EP 1:3 Fed-batch	0.218724	25.5709	76.7627	5.96416	6.13586	114.652	1.21611	142.174	426.801	33.1607	34.1154	637.467		22.5787	AVE	22.5713
			0.195465	24.8542	78.619	6.38765	6.06933	116.126	1.05551	134.213	424.543	34.4933	32.7744	627.078		22.1522	STD	0.415474
			0.205197	25.9735	79.8079	5.57942	5.7092	117.275	1.13269	143.374	440.54	30.7984	31.5148	647.359		22.983
							AVE	116.018					AVE	637.302
							STD	1.31474					STD	10.1416
		Pp-TEP Fed-batch	0.319385	22.0985	37.2938	4.29234	4.01239	68.0164	1.54582	106.957	180.502	20.7749	19.42	329.2		15.1776	AVE	15.1527
			0.303329	22.7624	38.4625	5.10239	4.10293	70.7336	1.45598	109.259	184.62	24.4915	19.6941	339.521		15.396	STD	0.256602
			0.300193	20.2385	35.5837	5.32948	4.56284	66.0147	1.47695	99.5733	175.072	26.2211	22.4492	324.792		14.8846
							AVE	68.2549					AVE	331.171
							STD	2.36845					STD	7.55972

## Sheet: Fig 5
	Fig. 5b	Pp-TC
	Time (h)	CAT (mM)			MA (mM)			TPA (mM)
	0	0	0	0	0	0	0	52.9787	54.2147	53.0312
	12	0	0	0	0	0	0	52.1238	52.9178	52.9771
	24	0	0	0	0	0	0	54.3171	54.5818	52.2585
	36	7.48291	7.98509	6.77555	0	0	0	19.1941	23.4084	18.4821
	48	9.45791	8.12318	7.85018	0.241324	0	0.132387	0	3.68466	0
	60	0	0	0	1.70008	1.38115	1.70717	0	0	0
		AVE	8.47709		AVE	1.59613
		STD	0.860311		STD	0.186217
	Fig. 5c	Pp-EM
	Time (h)	CAT (mM)			MA (mM)			EG (mM)
	0	5.86194	5.72171	5.72429	0	0	0	56.26	56.2923	56.1498
	12	5.28755	5.01391	5.257	0	0	0	55.5337	55.5347	55.7937
	24	5.10945	4.61327	4.85836	0	0	0	54.5344	56.001	55.0149
	36	3.28964	3.49118	3.53545	0.436743	0.440194	0.393842	54.2755	54.4539	54.4858
	48	1.60873	1.5	1.46109	2.49722	2.6074	2.66067	38.3037	44.4742	42.8958
	60	0	0	0	4.99016	4.22548	4.54838	0	0	0
	72	0	0	0	5.60589	4.77455	5.22874	0	0	0
					AVE	5.20306
					STD	0.416265
	Fig. 5e	Pp-TEM
	Time (h)	CAT (mM)			MA (mM)			TPA (mM)			EG (mM)
	0	0	0	0	0	0	0	52.5259	52.6634	52.8044	54.0885	55.5579	53.3524
	12	0	0	0	0	0	0	52.2415	51.8978	52.8138	53.5745	52.4044	53.0977
	24	0	0	0	0.619806	0.466715	0.840595	52.0018	52.14	53.5748	52.8323	53.0244	47.4356
	36	0	0	0	4.94571	6.10835	5.25907	43.7332	46.4504	43.102	27.1819	20.4568	26.7642
	48	0	0	0	7.75907	8.95699	7.86992	29.2266	30.5012	29.1448	0	0	0
	60	0	0	0	13.4819	12.921	11.8026	5.25357	0	0	0	0	0
					AVE	12.7352
					STD	0.854984
	Fig. 5g	Pp-TC:Pp-EM 1:5
	Time (h)	CAT (mM)			MA (mM)			TPA (mM)			EG (mM)
	0	0	0	0	0	0	0	51.6812	52.1719	51.4454	57.4194	57.2419	57.1452
	12	0	0	0	0	0	0	51.3783	52.0871	51.4522	55.1613	53.5484	53.371
	24	0	0	0	2.49174	2.06744	2.00226	49.0797	48.976	48.814	44.0806	41.2742	43.0484
	36	0	0	0	8.15506	7.64138	6.25401	40.5574	45.5998	44.8113	10.7742	6.5	5.37097
	48	0	0	0	14.4485	15.0921	11.8894	33.3779	43.6006	41.0846	0	0	0
	60	0	0	0	16.5166	19.9882	16.1514	25.722	31.553	29.7747	0	0	0
	72	0	0	0	29.7873	26.2554	25.053	9.98026	11.3696	15.5633	0	0	0
	84	0	0	0	29.6092	33.0974	32.4469	0	0	1.68721	0	0	0
	96	0	0	0	31.7526	33.809	34.2803	0	0	0	0	0	0
					AVE	33.2806
					STD	1.34409
	Fig. 5h	Pp-TC:Pp-EM					Pp-TEM
		3:1	1:1	1:3	1:5	1:9
	MA (mM)	4.79588	4.50952	22.453	31.7526	34.7937	11.798
		3.54575	4.59909	21.0445	33.809	31.217	11.8946
		4.21295	5.21184	18.015	34.2803	34.6353	11.5061
	AVE	4.18486	4.77348	20.5041	33.2806	33.5487	11.7329
	STD	0.625536	0.382262	2.26779	1.34409	2.02084	0.202224
	Fig. 5k	Varying lag time
	Lag time (h)	TPA (mM)			EG (mM)			MA (mM)			CAT (mM)
	0 h	0	0	0	49.9145	49.2194	44.1636	4.24649	4.43712	4.3849	0	0	0
	12 h	0	0	0	0	0	0	27.3597	26.7856	26.8396	0	0	0
	24 h	10.0523	4.57329	3.77967	0	0	0	13.6977	18.5654	16.7611	10.529	12.6352	10.8525
	36 h	13.8502	14.8819	9.50487	0	0	0	11.1558	10.8104	11.637	9.82636	7.95773	6.63873

## Sheet: Fig S1
	Fig. SI1a	Pp-T TPA alone
	Time (h)	OD600			TPA (mM)			OD600			TPA (mM)			OD600			TPA (mM)			OD600			TPA (mM)			OD600			TPA (mM)
	0	0.223	0.219	0.216	10.3575	10.1305	10.3112	0.228	0.219	0.222	31.2115	30.7799	30.8583	0.223	0.22	0.225	102.239	102.308	102.239	0.226	0.23	0.219	176.427	176.361	176.665	0.213	0.216	0.2	317.042	317.765	314.971
	12	1.23	1.35	1.82	4.66731	4.68738	4.77977	1.67	1.45	1.56	25.4659	22.6161	27.0346	1.51	1.57	1.4	99.2049	97.9173	96.7053	0.602	0.551	0.533	174.252	174.336	174.045	0.213	0.221	0.157	315.781	313.627	314.005
	24	2.25	2.25	1.74	0	0	0	6.41	6.6	6.37	0	0	0	5.61	5.22	5.64	70.791	73.9722	77.4489	3.69	3.68	3.5	153.445	154.105	154.062	0.179	0.229	0.233	312.487	314.353	314.754
	36	1.94	1.66	2.1	0	0	0	4.96	5.46	5.27	0	0	0	8.21	8.42	8.25	48.5166	45.747	48.3759	5.61	5.64	5.49	129.021	128.424	127.777	0.547	0.493	0.571	298.484	302.288	302.626
	48	1.93	2.03	1.65	0	0	0	4.85	4.58	4.91	0	0	0	11.9	12.36	12.12	26.3784	25.412	27.8731	9.06	9.04	8.65	106.772	106.374	104.418	3.69	3.52	3.59	296.582	296.117	296.149
	60	1.88	1.67	1.76	0	0	0	3.94	3.94	4.02	0	0	0	14.12	14.73	14.55	4.53037	4.46696	5.18931	10.49	10.87	11.16	70.0956	72.8297	70.0563	6.58	6.4	6.49	271.663	270.574	272.951
	72	1.83	1.61	1.68	0	0	0	3.76	3.71	3.51	0	0	0	14.33	13.99	14.43	0	0	0	14.56	14.58	15.09	69.3061	71.1458	71.3021	7.81	7.69	7.6	239.481	240.523	239.696
	84	1.62	1.72	1.7	0	0	0	3.51	3.62	3.42	0	0	0	9.79	9.7	10.06	0	0	0	12.27	12.2	12.67	56.0435	52.6963	52.0878	7.63	7.79	7.58	228.577	227.609	231.685
	Fig. SI1b	Pp-T OD600
	Time (h)	0 mM			31.6 mM			56.2 mM			100 mM			178 mM
	0	0.214	0.219	0.216	0.215	0.22	0.198	0.214	0.228	0.194	0.223	0.222	0.219	0.218	0.216	0.212
	12	1.402	1.81	1.597	1.447	1.363	1.652	1.666	1.537	1.567	1.351	1.452	1.444	1.211	1.195	1.198
	24	6.095	6.79	6.224	5.795	5.28	5.11	6.305	6.655	6.45	5.31	5.795	5.45	6.165	5.3	5.78
	36	9.77	9.97	9.81	8.9	8.33	8.27	9.53	10.29	9.68	8.98	9.07	9.02	9.3	8.9	9.17
	48	7.45	7.26	7.33	8.16	8.08	8.54	7.94	7.89	7.88	7.64	8.12	7.87	8.09	8.53	8.22
	60	6.65	6.77	6.61	6.86	6.89	6.78	7	6.99	7.12	7.09	7.32	7.12	7.76	7.25	7.43
		Pp-T EG (mM)
	Time (h)	0 mM			31.6 mM			56.2 mM			100 mM			178 mM
	0	0	0	0	32.2395	32.2819	32.2819	57.7883	57.6693	58.0029	102.263	102.876	102.859	181.295	182.039	181.455
	12	0	0	0	32.1924	32.2109	32.2785	57.5433	57.3393	57.3943	103.731	103.13	103.226	181.334	181.198	181.112
	24	0	0	0	32.1892	32.1892	31.992	57.6462	57.6489	57.3395	102.18	100.703	103.205	180.249	180.665	180.788
	36	0	0	0	30.1182	30.1238	30.1024	53.6436	54.0093	53.9829	95.6481	96.2494	97.2458	178.285	178.275	177.493
	48	0	0	0	29.3285	29.3103	29.3683	54.8321	54.9093	53.5849	96.1026	92.079	95.3536	175.294	175	174.379
	60	0	0	0	29.1102	29.2648	28.8873	51.5679	52.9295	52.7895	92.0889	90.0724	90.694	173.948	172.875	171.41
		Pp-T TPA (mM)
	Time (h)	0 mM			31.6 mM			56.2 mM			100 mM			178 mM
	0	55.4886	56.0949	56.2381	56.5875	55.5265	56.0294	52.8741	54.0108	53.2239	55.1476	55.6781	54.8892	55.8675	55.2234	55.2394
	12	50.1459	49.9564	49.1029	49.6533	50.1838	50.0275	50.1459	49.047	49.1928	50.4111	50.2596	49.8924	50.449	52.4194	51.0928
	24	24.7205	21.8787	22.0498	24.9479	29.9496	26.9435	24.6827	21.8787	24.4391	29.6465	27.4488	25.2933	25.7436	29.7601	27.4933
	36	1.75818	0	3.94835	6.94934	8.54905	7.09294	4.97897	0.431965	2.30439	9.14706	7.82085	6.92385	8.11572	10.7237	8.23024
	48	0	0	0	0	0	0	0	0	0	0	0	0	0	0	0
	60	0	0	0	0	0	0	0	0	0	0	0	0	0	0	0
		Pp-T Glyoxylate (mM)
	Time (h)	0 mM			31.6 mM			56.2 mM			100 mM			178 mM
	0	0	0	0	0	0	0	0	0	0	0	0	0	0	0	0
	12	0	0	0	0	0	0	0	0	0	0	0	0	0	0	0
	24	0	0	0	0	0	0	0	0	0	0	0	0	0	0	0
	36	0	0	0	1.48475	1.76483	1.35054	2.835	2.89268	2.80812	2.22384	1.92385	2.00239	1.92374	1.89024	2.02392
	48	0	0	0	2.87363	2.79393	2.90129	3.38324	3.53047	3.69523	3.48124	3.10294	2.98237	4.33596	4.1372	3.51643
	60	0	0	0	2.12304	2.33928	2.62833	3.81923	3.21719	3.31451	3.44392	3.62838	3.20494	3.51293	3.50129	3.78863

## Sheet: Fig S2
	Fig. SI2a	Pp-T0 OD600
	Time (h)	10 mM			31.6 mM			100 mM			178 mM			316 mM
	0	0.198	0.196	0.189	0.196	0.2	0.198	0.193	0.19	0.194	0.194	0.212	0.193	0.187	0.19	0.19
	12	1.656	1.597	1.599	1.552	1.591	1.652	1.577	1.521	1.567	1.515	1.64	1.594	1.274	1.408	1.483
	24	4.62	5.33	4.49	4.26	4.07	4.11	4.02	3.78	4.52	3.55	3.38	3.66	3.7	3.53	3.89
	36	6.75	6.76	6.46	4.96	4.57	4.27	4.32	4.49	4.55	3.93	4.02	4.06	3.77	4.55	4.08
	48	10.14	10.05	9.78	7.15	7.66	6.54	5.54	5.48	5.67	5.26	5.09	5.25	5.54	5.64	5.18
	60	10.28	10.64	9.9	7.44	7.39	7.78	5.51	5.64	5.37	4.78	4.89	4.86	4.64	4.91	5.16
	72	12.11	12.12	12.57	8.3	8.72	8.4	5.53	5.54	5.47	4.98	4.8	5.22	5.01	4.98	5.11
	84	12.74	13.09	13.16	9.2	10.91	9.18	5.92	6.52	6.35	5.4	5.24	5.8	5.57	5.41	5.64
	96	10.46	10.56	10.87	8.5	9.86	9.13	6.38	6.57	6.55	5.83	5.93	5.54	5.7	6.2	5.5
	108	8.35	8.53	7.75	7.76	8.46	7.92	5.85	5.66	5.29	5.21	5.35	5.58	4.57	4.8	4.66
		Pp-T0 EG (mM)
	Time (h)	10 mM			31.6 mM			100 mM			178 mM			316 mM
	0	10.3563	10.4072	10.2111	32.566	32.7092	35.1509	104.47	103.186	104.782	183.836	188.819	184.617	320.218	327.788	322.317
	12	10.1844	10.4649	9.82029	32.5586	32.5302	32.6445	106.041	105.397	106.278	189.877	189.254	189.426	318.018	329.515	322.207
	24	0	0	0	7.7909	7.93782	12.4076	81.9906	82.4869	84.3838	167.962	168.754	166.76	304.133	306.432	307.613
	36	0	0	0	0	0	0	63.3239	65.9789	64.8892	145.014	148.808	154.414	288.958	285.532	288.165
	48	0	0	0	0	0	0	55.6841	51.7649	55.1273	133.122	136.722	133.199	272.354	264.009	271.239
	60	0	0	0	0	0	0	41.397	43.3805	41.2475	120.228	123.691	123.692	268.205	269.153	261.44
	72	0	0	0	0	0	0	27.2757	26.2205	32.1428	107.952	105	110.217	264.384	264.215	261.498
	84	0	0	0	0	0	0	22.4583	22.6317	24.837	106.743	109.654	109.078	268.921	260.755	263.642
	96	0	0	0	0	0	0	23.612	23.3293	22.3368	103.144	104.2	111.181	268.22	262.021	268.78
	108	0	0	0	0	0	0	20.3668	21.0862	24.8423	102.6	107.118	111.901	267.227	268.633	262.362
		Pp-T0 TPA (mM)
	Time (h)	10 mM			31.6 mM			100 mM			178 mM			316 mM
	0	106.465	108.674	103.191	106.219	107.774	106.137	105.237	105.728	105.155	104.419	103.846	103.519	102.373	103.11	102.782
	12	96.8085	96.7267	96.072	97.9542	96.8903	95.4173	96.072	97.3813	97.054	99.0998	100.327	98.3633	101.064	98.6907	96.6448
	24	87.8069	86.0884	86.743	92.0622	92.3895	91.653	91.9804	92.0622	91.4075	94.2717	94.3535	93.8625	93.5352	94.4354	94.7627
	36	64.6481	66.0393	69.0671	78.1702	80.252	77.4043	82.8151	85.8429	81.5876	84.3699	84.5336	85.6792	81.9149	83.9607	84.3142
	48	57.0376	54.7463	58.838	66.9394	69.3944	74.0589	75.3682	73.1588	76.4321	77.6596	71.3584	76.1047	78.5761	73.7578	77.1948
	60	34.4517	30.0327	31.4239	54.2553	50.6547	52.6187	61.0033	63.4484	64.9034	66.9296	65.7119	67.2766	63.257	66.293	63.257
	72	3.00164	4.93781	5.09329	28.7234	24.2226	30.1146	40.09	40.072	40.2357	46.3993	49.3453	46.1538	47.6989	50.7169	49.2635
	84	0	0	0	9.08347	7.93781	14.1571	30.4419	28.0687	30.1964	31.0147	33.1424	34.1244	35.1227	33.8134	37.1686
	96	0	0	0	0	0	0	15.1391	12.9378	9.49264	15.1391	15.6301	16.7758	18.838	17.856	16.4484
	108	0	0	0	0	0	0	1.86416	0	0	1.99133	0.736498	1.90016	5.65466	5.90016	5.81833
		Pp-T0 Glyoxylate (mM)
	Time (h)	10 mM			31.6 mM			100 mM			178 mM			316 mM
	0	0	0	0	0	0	0	0	0	0	0	0	0	0	0	0
	12	1.66201	1.78907	1.6676	0.394944	1.96633	1.99484	1.89138	1.42792	1.96341	1.91099	2.0137	1.9492	1.71984	1.69312	0.832863
	24	2.28592	2.21715	2.24725	8.33508	6.37566	5.24967	6.13259	5.14805	5.11366	5.54015	5.76634	5.64295	5.61426	4.86771	4.7578
	36	3.10186	3.17558	2.66285	5.58852	7.29586	8.31292	9.37624	9.56947	8.7661	10.7832	9.9908	10.2659	11.3403	9.40139	11.371
	48	0	0	0	1.22659	1.47704	1.81863	10.1802	10.0637	9.33113	13.0847	12.1515	12.6828	12.8091	12.8181	13.0792
	60	0	0	0	0	0	0	5.00465	6.16618	4.90387	12.8532	12.3834	11.6422	10.0651	12.768	13.4778
	72	0	0	0	0	0	0	2.49089	2.20632	1.73272	7.60624	8.30838	5.72112	7.13737	6.64684	10.2733
	84	0	0	0	0	0	0	1.28816	0.917343	0.8745	2.36776	3.72425	3.15994	1.75568	1.49626	5.18644
	96	0	0	0	0	0	0	0.848835	0.966098	0.910649	1.08723	1.33777	0.128822	0.761144	0.723274	2.35185
	108	0	0	0	0	0	0	0.857716	1.27366	1.25126	0.982743	1.02928	0.910211	0.725478	0.771064	0.793364
		Pp-T0 Glycolate (mM)
	Time (h)	10 mM			31.6 mM			100 mM			178 mM			316 mM
	0	0	0	0	0	0	0	0	0	0	0	0	0	0	0	0
	12	0	0	0	0	0	0	0	0	0	0	0	0	0	0	0
	24	0	0	0	4.63479	4.89403	3.76849	4.52505	4.25878	4.47334	4.86241	4.77921	4.53754	4.00129	3.46163	3.46874
	36	0	0	0	0	0	1.35054	4.33657	4.56354	3.83568	4.79784	5.24604	5.32763	4.093	4.18487	3.91866
	48	0	0	0	0	0	0	1.57574	1.45524	0.941376	4.33596	4.1372	3.51643	3.60461	3.2783	4.89783
	60	0	0	0	0	0	0	0	0	0	2.19828	3.09124	2.69659	3.77371	2.06829	5.19636
	72	0	0	0	0	0	0	0	0	0	1.65232	1.55382	1.33294	2.34887	3.12925	2.71564
	84	0	0	0	0	0	0	0	0	0	0	0	0	0	0	0
	96	0	0	0	0	0	0	0	0	0	0	0	0	0	0	0
	108	0	0	0	0	0	0	0	0	0	0	0	0	0	0	0
		Pp-T0 Succinate (mM)
	Time (h)	10 mM			31.6 mM			100 mM			178 mM			316 mM
	0	0	0	0	0	0	0	0	0	0	0	0	0	0	0	0
	12	0	0	0	0	0	0	0	0	0	0	0	0	0	0	0
	24	0	0	0	0	0	0	0	0	0	0	0	0	0	0	0
	36	0.410697	0.377158	0.18978	0	0	0	0	0	0	0	0	0	0	0	0
	48	2.09901	2.23006	1.43669	0.224849	0.312675	0.244773	0	0	0	0	0	0	0	0	0
	60	4.17273	3.58422	3.72275	2.52801	2.63809	2.63555	1.14908	0.795897	0.536819	0	0	0	0	0	0
	72	6.4363	6.1349	5.94007	7.02838	6.77143	7.05866	5.21635	5.21819	4.85962	1.33839	1.42889	1.91567	3.25623	3.06972	3.45285
	84	6.98261	6.77816	7.15279	10.1945	9.49564	9.40623	9.15684	11.8505	12.5303	5.66329	4.51459	5.583	8.00386	8.6431	7.52235
	96	7.02868	6.88939	7.06644	11.8007	11.5126	11.9063	14.1893	13.9043	14.8251	12.2099	12.4626	11.4655	11.8655	12.9183	13.5672
	108	7.27566	6.70725	7.27719	12.7429	12.5562	12.5195	15.8116	15.2603	15.9812	18.6969	18.1241	18.9141	17.8422	17.6769	17.3609
	Fig. SI2b	Pp-T OD600
	Time (h)	10 mM			31.6 mM			100 mM			178 mM			316 mM
	0	0.217	0.222	0.223	0.223	0.219	0.222	0.218	0.217	0.22	0.21	0.215	0.217	0.214	0.214	0.218
	12	1.34	1.43	1.42	1.44	1.38	1.53	1.53	1.34	1.52	1.4	1.34	1.24	0.92	0.98	0.92
	24	5.42	5.31	5.18	4.89	5.13	5.05	5.78	6.15	5.84	5.79	5.58	5.39	3.98	3.88	3.9
	36	8.04	8.07	7.75	7.36	7.2	7.07	8.24	8.85	8.74	8.22	8.63	8.29	6.29	6.42	6.49
	48	10.84	10.96	11.07	9.78	9.77	10.09	11.72	12.51	11.86	11.06	11.01	11.38	9.41	9.31	9.63
	60	13.01	13.06	13.43	11.64	12.08	11.86	14.1	13.4	14.06	12.64	12.65	13.17	10.55	10.34	10.79
	72	13.58	13.48	13.77	14.77	15.28	15.1	15.6	15	15.37	15.06	14.6	14.74	13.83	13.66	13.34
	84	9.48	9.16	9.28	9.95	9.92	10.11	11.15	10.94	11.51	10.56	10.14	10.23	12	12.33	12.21
		Pp-T EG (mM)
	Time (h)	10 mM			31.6 mM			100 mM			178 mM			316 mM
	0	10.3348	10.3385	10.2893	34.4088	34.0133	34.3412	102.052	101.866	102.362	180.646	178.57	180.291	316.233	317.558	317.782
	12	10.3426	10.3928	10.2182	34.4304	34.3818	34.2953	101.908	102.624	102.9	180.76	180.504	180.05	315.659	319.649	316.392
	24	10.3594	10.3395	10.2582	34.3412	34.1632	34.0314	101.981	102.099	102.66	180.291	179.357	178.665	315.423	320.782	315.991
	36	9.06427	9.52948	9.52648	34.2475	32.829	33.3973	100.149	99.2625	100.416	179.799	172.352	175.336	311.305	312.802	310.425
	48	9.396	9.23847	9.12847	32.4115	31.2683	31.879	98.2643	95.2279	96.0789	170.161	168.158	168.365	298.332	298.005	299.364
	60	8.99097	8.92305	8.82305	30.8905	30.3442	28.3617	92.3041	91.8348	92.0283	172.675	167.557	167.899	296.627	293.041	291.075
	72	8.50553	8.49239	8.44283	29.1855	29.2194	29.1413	87.3483	86.2392	85.0344	168.974	168.152	166.742	294.171	288.576	284.638
	84	8.22385	7.98474	8.29238	28.9982	28.7635	28.6748	86.9813	84.6457	83.4791	167.735	167.238	165.239	289.388	280.446	277.727
		Pp-T TPA (mM)
	Time (h)	10 mM			31.6 mM			100 mM			178 mM			316 mM
	0	102.37	102.909	102.417	102.467	102.79	101.985	102.582	102.2	101.55	98.4458	99.106	99.2312	96.9634	98.8477	98.9256
	12	97.8596	97.9417	97.344	97.7271	97.3436	97.1653	100.786	98.7953	99.0207	97.7838	97.8832	97.2509	97.498	97.532	97.4335
	24	76.2236	76.5979	75.3018	75.2528	74.4299	76.849	72.3981	70.7446	73.1582	71.581	72.4278	70.4736	80.4809	81.3966	83.7517
	36	49.0422	50.2556	52.6631	57.0644	56.438	56.1917	52.1429	54.0384	51.2359	47.4195	49.4445	51.4594	68.5331	65.7089	66.6881
	48	31.0274	30.1266	27.1487	37.2755	38.1854	40.3512	26.5916	28.3166	27.256	33.1236	35.2505	35.8431	52.6453	54.2957	52.9772
	60	5.61766	6.725	7.07306	19.6264	17.475	17.5537	12.7612	11.0556	12.8774	20.4326	18.5191	17.9769	38.1782	36.5768	36.2829
	72	0	0	0	0	0	0	0	0	0	0	0	0	20.9167	18.3473	21.9856
	84	0	0	0	0	0	0	0	0	0	0	0	0	0	0	0
		Pp-T Glyoxylate (mM)
	Time (h)	10 mM			31.6 mM			100 mM			178 mM			316 mM
	0	0	0	0	0	0	0	0	0	0	0	0	0	0	0	0
	12	0	0	0	0	0	0	0	0	0	0	0	0	0	0	0
	24	0	0	0	0	0	0	0	0	0	0	0	0	0	0	0
	36	0	0	0	0	0	0	0	0	0	0	0	0	0	0	0
	48	0	0	0	1.7127	2.32758	1.71051	4.37778	4.79969	4.62868	3.80161	4.94515	4.61728	2.44095	3.00628	3.1625
	60	0.822763	0.871093	1.36873	2.39365	3.06991	2.93676	5.64598	5.74625	5.27758	5.35738	5.99332	5.66713	6.03885	6.18511	6.24371
	72	1.10573	1.22694	1.29227	3.08985	3.63295	4.06659	6.72579	6.10643	6.15805	6.73485	6.65391	6.90629	7.47134	7.52946	7.38357
	84	1.06633	1.12721	1.20629	3.85165	3.79891	3.66576	5.9574	6.55579	6.36165	7.46458	7.20789	7.53653	9.7274	9.68457	9.31205
		Pp-T Glycolate (mM)
	Time (h)	10 mM			31.6 mM			100 mM			178 mM			316 mM
	0	0	0	0	0	0	0	0	0	0	0	0	0	0	0	0
	12	0	0	0	0	0	0	0	0	0	0	0	0	0	0	0
	24	0	0	0	0	0	0	0	0	0	0	0	0	0	0	0
	36	0	0	0	0	0	0	0	0	0	0	0	0	0	0	0
	48	0	0	0	0	0	0	0	0	0	0	0	0	0	0	0
	60	0	0	0	0	0	0	0	0	0	0	0	0	0	0	0
	72	0	0	0	0	0	0	0	0	0	0	0	0	0	0	0
	84	0	0	0	0	0	0	0	0	0	0	0	0	0	0	0
		Pp-T Succinate (mM)
	Time (h)	10 mM			31.6 mM			100 mM			178 mM			316 mM
	0	0	0	0	0	0	0	0	0	0	0	0	0	0	0	0
	12	0	0	0	0	0	0	0	0	0	0	0	0	0	0	0
	24	0	0	0	0	0	0	0	0	0	0	0	0	0	0	0
	36	0	0	0	0	0	0	0	0	0	0	0	0	0	0	0
	48	1.80537	1.99925	1.96256	2.68398	2.27516	2.52458	2.65898	2.8859	3.19607	3.67047	2.68905	3.23929	3.57348	3.33928	3.29383
	60	2.48987	2.29458	2.62915	2.42991	2.15531	2.61116	4.1975	5.36381	5.75971	4.91554	4.96498	5.17698	5.0553	4.8886	5.19221
	72	2.89881	3.64705	3.00783	4.29607	4.2806	4.27538	6.05287	5.2063	5.76079	5.54815	6.67385	6.42126	6.5887	7.17053	7.28624
	84	3.56135	3.89563	3.64614	4.98011	4.97272	4.98986	6.12913	5.71841	6.03694	6.17924	6.54826	6.5605	6.5605	7.1991	7.47103

## Sheet: Fig S3
	Fig. SI3a	EM42
	Time (h)	OD600			EG (mM)			Glycolate (mM)			Glyoxylate (mM)
	0	0.198	0.197	0.198	59.3295	59.2139	59.1232	0	0	0	0	0	0
	12	0.182	0.178	0.182	59.2928	59.3338	59.2139	0	0	0	0	0	0
	18	0.16	0.162	0.167	59.4433	59.2295	59.2983	0	0	0	0	0	0
	24	0.152	0.155	0.157	59.1928	59.2413	59.1249	0	0	0	0	0	0
		M31
	Time (h)	OD600			EG (mM)			Glycolate (mM)			Glyoxylate (mM)
	0	0.19	0.193	0.199	59.8406	59.758	59.6608	0	0	0	0	0	0			Growth rate (h-1)				EG consumed rate (mM/h)
	12	0.75	0.749	0.756	41.8807	41.9984	41.6084	8.10722	7.86781	8.03825	0	0	0			0.0843333	0.0831667	0.0849444		2.42838	2.42837	2.43208
	18	1.708	1.69	1.728	16.1299	16.0473	15.8833	14.7978	14.853	14.8398	1.3231	1.29862	1.337			AVE	0.0841481			AVE	2.42961
	24	3.19	3.2	3.15	0	0	0	1.26283	1.23157	1.18834	0	0	0			STD	0.000903241			STD	0.00214101
		PpM01 (M31 DELTA gclR)
	Time (h)	OD600			EG (mM)			Glycolate (mM)			Glyoxylate (mM)
	0	0.196	0.196	0.196	59.5175	59.4789	59.4031	0	0	0	0	0	0			Growth rate (h-1)				EG consumed rate (mM/h)
	12	0.779	0.819	0.831	40.6417	41.3973	39.6824	8.39331	9.62071	8.57137	0	0	0			0.116611	0.118444	0.126833		2.92628	2.94141	3.08995
	18	2.295	2.328	2.479	6.8445	6.53361	3.7841	15.9374	15.4946	15.1405	0.908476	0.850049	0.844834			AVE	0.12063			AVE	2.98588
	24	3.54	3.54	3.51	0	0	0	0	0	0	0	0	0			STD	0.0054502			STD	0.0904439
		Pp-E (PpM02)
	Time (h)	OD600			EG (mM)			Glycolate (mM)			Glyoxylate (mM)
	0	0.201	0.201	0.204	59.524	59.4897	59.3987	0	0	0	0	0	0			Growth rate (h-1)				EG consumed rate (mM/h)
	12	1.56	1.577	1.573	37.903	37.2746	36.8112	1.19253	1.21656	1.19525	0	0	0			0.180444	0.181389	0.184611		3.30689	3.30498	3.29993
	18	3.449	3.466	3.527	0	0	0	0	0	0	0	0	0			AVE	0.182148			AVE	3.30393
	24	4.1	4.11	3.93	0	0	0	0	0	0	0	0	0			STD	0.00218464			STD	0.00359566
	Fig. SI3b	Pp-E EG alone
	Time (h)	OD600			EG (mM)			OD600			EG (mM)			OD600			EG (mM)			OD600			EG (mM)			OD600			EG (mM)
	0	0.228	0.214	0.251	9.95787	9.46749	10.1025	0.245	0.2	0.231	34.9219	33.0804	33.4015	0.217	0.245	0.219	103.017	101.232	101.335	0.226	0.23	0.234	180.362	183.722	184.974	0.202	0.222	0.233	324.781	328.126	321.907
	12	0.81	0.83	0.801	0	0	0	1.401	1.425	1.389	14.4422	13.9593	13.5445	1.68	1.64	1.7	83.7755	83.5958	85.8234	1.65	1.67	1.69	159.688	160.549	163.086	1.36	1.49	1.29	301.305	306.442	302.246
	24	0.74	0.72	0.745	0	0	0	1.927	1.865	1.937	0	0	0	7.19	6.91	7.36	0	0	0	8.65	8.27	8.88	56.1707	56.3753	52.2847	8.29	8.01	7.75	207.995	216.84	212.207
	36	0.677	0.723	0.688	0	0	0	1.623	1.593	1.614	0	0	0	6.17	5.87	5.99	0	0	0	11.01	11.78	11.5	0	0	0	11.58	11.76	11.94	130.725	131.041	128.763
	48	0.715	0.74	0.696	0	0	0	1.646	1.701	1.936	0	0	0	6.16	6.46	5.92	0	0	0	10.81	10.26	10.49	0	0	0	14.93	14.5	14.82	83.3151	82.0779	86.6224
	60	0.727	0.742	0.688	0	0	0	1.812	1.732	1.796	0	0	0	6.13	5.82	6.2	0	0	0	9.86	9.69	9.56	0	0	0	14.51	14.6	14.96	74.4099	78.5952	76.2134
	72	0.686	0.719	0.716	0	0	0	1.748	1.774	1.773	0	0	0	6.55	6.47	6.33	0	0	0	10.78	10.42	10.6	0	0	0	14.52	14.9	15.09	72.7188	70.4784	75.6093
	84	0.712	0.728	0.707	0	0	0	1.709	1.765	1.767	0	0	0	5.55	5.83	5.72	0	0	0	10.01	9.95	9.6	0	0	0	12.73	12.74	12.6	75.4922	72.9967	75.1293
	Fig. SI3c	56.2 mM EG Pp-E OD600
	Time (h)	0 mM			31.6 mM			56.2 mM			100 mM			178 mM
	0	0.218	0.227	0.21	0.214	0.213	0.213	0.212	0.212	0.213	0.217	0.218	0.22	0.213	0.21	0.219
	12	1.33	1.36	1.37	0.63	0.63	0.64	0.35	0.33	0.35	0.18	0.14	0.16	0.176	0.176	0.179
	24	3.64	3.66	3.68	3.89	3.95	4.02	3.73	3.76	3.78	0.5	0.55	0.52	0.193	0.192	0.192
	36	3.51	3.46	3.47	3.33	3.41	3.31	2.95	2.83	2.9	1.88	1.64	1.64	0.2	0.207	0.185
	48	2.9	2.86	2.76	2.63	3.03	2.8	2.66	2.78	2.49	2.24	2.34	2.4	0.143	0.134	0.15
	60	2.81	2.84	3.07	2.94	2.91	2.79	2.71	2.62	2.78	2.03	2.11	2.08	0.208	0.209	0.217
		56.2 mM EG Pp-E EG (mM)
	Time (h)	0 mM			31.6 mM			56.2 mM			100 mM			178 mM
	0	57.2369	58.1023	54.6665	57.0817	55.1414	58.9279	57.3944	56.8244	57.0629	58.7328	57.6495	57.5733	57.3971	57.4417	57.5803
	12	38.1982	36.9803	38.3203	52.7755	50.766	47.4131	53.0302	51.2182	55.5919	56.918	56.8483	57.2574	59.8412	57.7746	58.5094
	24	0	0	0	0	0	0	0	0.194001	1.22759	50.1886	51.0908	51.1426	57.8145	57.536	57.5491
	36	0	0	0	0	0	0	0	0	0	24.2231	23.6244	26.8252	60.4686	61.5535	55.8612
	48	0	0	0	0	0	0	0	0	0	0	0	0	62.1652	54.4374	57.8381
	60	0	0	0	0	0	0	0	0	0	0	0	0	56.2294	50.8011	56.9034
	Fig. SI3d	100 mM EG Pp-E OD600
	Time (h)	10 mM			31.6 mM			100 mM			178 mM			316 mM
	0	0.215	0.223	0.218	0.23	0.22	0.204	0.191	0.222	0.229	0.211	0.205	0.232	0.221	0.218	0.227
	12	1.16	1.13	1.08	0.765	0.625	0.785	0.143	0.202	0.18	0.202	0.15	0.191	0.206	0.16	0.187
	24	7.72	7.37	7.34	7.11	6.74	6.66	0.707	0.65	0.549	0.181	0.194	0.219	0.184	0.264	0.192
	36	5.94	5.7	5.68	5.33	5.9	5.87	1.6	1.48	1.6	0.147	0.209	0.18	0.188	0.198	0.17
	48	6.07	5.89	5.75	5.48	5.76	5.57	3.33	3.08	3.28	0.203	0.249	0.244	0.243	0.217	0.209
	60	5.72	5.61	5.32	5.12	5.41	5.17	3.17	2.74	3.06	0.299	0.265	0.316	0.2	0.22	0.248
	72	6.03	5.96	5.65	5.18	5.59	5.34	2.88	2.75	3.05	0.422	0.426	0.455	0.258	0.2	0.211
	84	5.45	5.6	5.51	5.19	5.3	4.89	2.86	3.21	2.99	0.591	0.617	0.601	0.176	0.21	0.194
		100 mM EG Pp-E EG (mM)
	Time (h)	10 mM			31.6 mM			100 mM			178 mM			316 mM
	0	103.932	102.485	103.494	102.065	101.696	103.6	99.0981	100.815	100.232	103.116	101.222	102.604	103.299	101.793	104.209
	12	90.4753	87.5844	89.0887	95.1482	92.8147	97.1072	103.688	101.635	101.497	103.952	106.237	103.754	105.998	104.738	102.877
	24	0	0	0	4.41731	4.26764	4.26457	91.9257	90.3265	94.0605	100.863	101.828	101.837	98.2784	99.0492	97.7145
	36	0	0	0	0	0	0	57.4146	57.2795	61.2078	107.149	102.076	104.391	106.3	106.23	105.523
	48	0	0	0	0	0	0	5.08074	5.86583	4.8514	102.062	107.5	101.892	104.94	100.001	102.364
	60	0	0	0	0	0	0	0	0	0	94.6435	94.5847	97.1597	98.8804	104.089	98.8714
	72	0	0	0	0	0	0	0	0	0	82.9175	80.0603	77.8096	95.9722	94.9236	97.4133
	84	0	0	0	0	0	0	0	0	0	76.6836	79.2159	75.5663	102.759	100.835	104.203

## Sheet: Fig S4
TPA alone	Fig. SI4a	Pp-TE OD600
	Time (h)	10 mM			31.6 mM			100 mM			178 mM			316 mM
	0	0.249	0.176	0.241	0.211	0.262	0.221	0.251	0.233	0.215	0.184	0.261	0.223	0.189	0.177	0.216
	12	0.576	0.523	0.437	0.431	0.362	0.362	0.311	0.373	0.393	0.172	0.283	0.252	0.201	0.117	0.354
	24	1.35	1.37	1.17	1.44	1.28	1.36	1.4	1.23	1.38	0.443	0.411	0.443	0.114	0.141	0.264
	36	2.12	2.02	2.2	3.05	3.13	3.27	5.07	5.1	4.86	1.01	1.06	1.12	0.122	0.126	0.178
	48	2.01	1.91	1.82	5.79	5.96	5.92	7.88	8.28	8.02	2	2.05	1.79	0.206	0.128	0.125
	60	1.8	1.72	1.86	4.65	4.7	4.45	10.21	10.02	9.71	2.94	3.08	2.93	0.091	0.143	0.126
	72	1.81	1.84	1.56	3.5	3.89	3.76	12.27	12.14	12.4	8.48	8.08	8.04	0.11	0.14	0.11
	84	1.93	1.45	1.68	3.03	2.89	3.19	12.75	12.33	12.45	9.57	9.82	9.17	0.112	0.127	0.142
		Pp-TE TPA (mM)
	Time (h)	10 mM			31.6 mM			100 mM			178 mM			316 mM
	0	8.72513	8.33213	8.95151	30.7648	30.8261	30.8041	98.816	98.3843	98.6734	178.516	179.07	179.596	315.064	314.859	314.4
	12	7.2005	7.7081	7.6902	29.6932	29.8727	29.8738	102.001	102.334	101.541	178.224	180.456	178.049	332.133	328.557	331.83
	24	3.40045	3.57607	3.57263	26.1793	26.0277	26.0925	100.583	101.067	100.816	185.897	184.73	181.107	328.355	337.258	337.82
	36	0	0	0	7.34586	7.49092	7.76193	78.6342	77.2966	78.0129	191.043	183.107	186.223	335.52	331.13	334.963
	48	0	0	0	0	0	0	55.6857	54.7429	55.9922	159.056	162.958	154.694	328.351	332.337	325.466
	60	0	0	0	0	0	0	28.542	29.5934	27.3949	137.79	140.93	137.422	323.829	322.884	331.003
	72	0	0	0	0	0	0	3.68741	3.57798	3.96581	108.788	111.437	112.798	329.924	326.918	331.132
	84	0	0	0	0	0	0	0	0	0	94.4287	97.0382	95.7675	321.405	324.183	326.289
EG alone	Fig. SI4b	Pp-TE OD600
	Time (h)	10 mM			31.6 mM			100 mM			178 mM			316 mM
	0	0.203	0.244	0.261	0.212	0.249	0.271	0.251	0.266	0.217	0.249	0.274	0.215	0.244	0.264	0.224
	12	0.672	0.751	0.707	0.971	0.902	0.999	1.17	1.2	1.14	1.22	1.2	1.18	1.11	1.16	1.17
	24	0.77	0.787	0.711	1.97	2.16	1.93	6.63	6.73	6.62	7.66	7.45	7.39	7.77	7.65	7.83
	36	0.749	0.686	0.674	2.04	1.59	1.97	6.41	6.51	6.31	11.31	11.57	11.28	13.95	14.12	14.41
	48	0.683	0.71	0.743	1.93	1.65	1.91	6.17	6.21	6.07	11.12	10.93	10.92	13.83	13.64	13.96
	60	0.727	0.7	0.688	1.79	1.57	1.92	6.16	6.25	5.98	9.88	9.95	9.77	12.12	12.47	12.37
	72	0.685	0.654	0.752	1.5	1.86	1.87	5.94	6.17	5.99	9.65	9.96	9.65	12.23	12.62	12.49
	84	0.72	0.668	0.668	1.52	1.84	1.86	6.01	5.69	5.89	9.17	9.02	8.9	12.32	12.2	12.48
		Pp-TE EG (mM)
	Time (h)	10 mM			31.6 mM			100 mM			178 mM			316 mM
	0	10.0567	10.3913	10.4973	31.3846	31.335	31.2263	99.807	100.153	100.186	184.102	181.771	183.58	314.659	315.428	319.144
	12	1.6122	1.56732	1.66715	20.0619	20.2653	20.1496	88.8699	89.4899	89.3758	173.784	173.318	171.084	314.966	317.754	317.51
	24	0	0	0	0	0	0	0	0	0	84.9837	89.5787	86.5681	223.231	219.969	224.788
	36	0	0	0	0	0	0	0	0	0	18.9816	18.9458	18.029	142.596	144.75	144.93
	48	0	0	0	0	0	0	0	0	0	0	0	0	101.929	97.8295	102.179
	60	0	0	0	0	0	0	0	0	0	0	0	0	91.8365	93.6573	90.5467
	72	0	0	0	0	0	0	0	0	0	0	0	0	89.1034	91.0902	89.8455
	84	0	0	0	0	0	0	0	0	0	0	0	0	91.6105	87.4245	89.5501

## Sheet: Fig S5
	Fig. SI5a	Pp-T:Pp-E 5:1																Fig. SI5b	Cell number (CFU/ml 10^7)
	Time (h)	OD600			EG (mM)			TPA (mM)			Glycolate (mM)			Succinate (mM)				Time	Total			Pp-T			Pp-E
	0	0.211	0.214	0.212	77.6774	77.6877	72.443	76.1866	77.4959	78.8052	0	0	0	0	0	0		0	2.1	1.6	2.5	1.8	1.1	2.1	0.3	0.5	0.4
	12	2.783	2.892	2.998	71.8296	73.8425	70.7984	68.4124	63.257	65.2209	0	0	0	0	0	0		12	24	25	31	18	20	24	6	5	7
	24	6.38	6.9	7.43	64.7677	58.6811	61.9417	46.6448	43.2897	51.2275	0	0	0	0	0	0		24	94	90	85	74	77	69	20	13	16
	36	9.21	10.38	9.78	43.5983	43.5394	43.5245	31.7709	24.9591	31.2602	3.23897	3.74616	3.32274	2.07581	3.03343	2.71384		36	169	253	316	127	189	253	42	64	63
	48	9.69	11.16	10.97	19.3818	19.0785	17.1643	17.0949	14.4026	14.73	2.98837	2.02847	2.38764	3.72427	4.68625	4.02413		48	275	271	279	197	172	242	78	99	37
	60	11.03	11.82	11.11	0	0	0	0	0	0	0.788664	0.672387	0.912839	7.23974	8.0084	7.23974		60	199	186	206	134	126	165	65	60	41
	72	9.28	9.77	9.24	0	0	0	0	0	0	0	0	0	6.91483	7.84578	7.58916		72	174	175	185	117	119	132	57	56	53
	84	8.23	8.18	8.04	0	0	0	0	0	0	0	0	0	7.22383	7.77384	7.54335		84	127	126	135	79	85	91	48	41	44
	Fig. SI5c	Pp-T:Pp-E 3:1																Fig. SI5d	Cell number (CFU/ml 10^7)
	Time (h)	OD600			EG (mM)			TPA (mM)			Glycolate (mM)			Succinate (mM)				Time	Total			Pp-T			Pp-E
	0	0.214	0.206	0.211	73.6237	73.4308	74.8853	76.5139	75.6137	77.1686	0	0	0	0	0	0		0	2.4	1.5	1.9	1.5	1	1.3	0.9	0.5	0.6
	12	1.966	1.89	1.927	71.7168	70.9749	72.4104	71.6858	67.6759	67.9214	0	0	0	0	0	0		12	22	18	17	15	12	11	7	6	6
	24	6.88	6.64	6.65	51.8005	54.549	53.7576	54.0196	57.6367	53.437	0	0	0	0	0	0		24	128	78	95	97	67	63	31	11	32
	36	9.49	9.62	8.83	24.0888	24.7572	28.7402	47.2733	43.9984	48.036	2.11004	1.78238	2.22913	1.56542	2.34847	1.22562		36	255	247	205	143	174	106	112	73	99
	48	10.82	10.77	10.33	0	0	0	25.7872	20.3224	23.4419	1.95477	1.87481	2.78824	3.49397	3.26596	1.17252		48	303	285	273	172	184	154	131	101	119
	60	11.82	12.01	11.99	0	0	0	3.23732	2.23848	4.33948	0	0	0	7.63396	6.12148	5.01553		60	235	205	234	118	108	127	117	97	107
	62	11.36	11.57	11.48	0	0	0	0	0	0	0	0	0	6.73212	7.16914	6.65213		72	194	183	196	89	85	102	105	98	94
	72	10.67	10.23	10.11	0	0	0	0	0	0	0	0	0	6.18363	5.61744	6.96207		84	165	162	165	62	66	82	103	96	83
	84	9.56	9.49	9.61	0	0	0	0	0	0	0	0	0	6.33728	5.624	6.41287
	Fig. SI5e	Pp-T:Pp-E 1:1																Fig. SI5f	Cell number (CFU/ml 10^7)
	Time (h)	OD600			EG (mM)			TPA (mM)			Glycolate (mM)			Succinate (mM)				Time	Total			Pp-T			Pp-E
	0	0.211	0.212	0.214	74.1282	72.0541	73.2511	76.7594	75.2864	77.7414	0	0	0	0	0	0		0	2.2	2.4	2.6	0.9	0.7	0.7	1.3	1.7	1.9
	12	1.447	1.625	1.541	69.1687	72.6263	71.993	70.8674	70.2128	66.7758	0	0	0	0	0	0		12	7	7	9	3	3	3	4	4	6
	24	5.78	5.48	6.28	55.0572	45.2161	50.7284	59.9018	59.892	57.6105	0	0	0	0	0	0		24	62	69	50	54	34.5	24	8	34.5	26
	36	7.88	8.68	8.31	15.1144	13.9734	18.9983	55.9738	54.419	42.2259	1.22324	0.876349	1.18766	0.32236	0	0		36	209	187	216	67.5	31.5	36	141.5	155.5	180
	48	9.25	9.83	10.63	0	0	0	30.1424	28.5597	26.8412	0	0	0	2.08179	3.04086	3.51172		48	281.4	236.6	239.4	98.7	81.9	94.5	182.7	154.7	144.9
	60	11.79	12.07	11.83	0	0	0	7.53846	6.30933	6.27496	0	0	0	4.09408	4.46396	4.31666		60	225.4	219.8	217	58.8	69.3	71.4	166.6	150.5	145.6
	62	12.66	13.47	12.54	0	0	0	3.74632	2.81833	2.62848	0	0	0	4.93195	4.38586	4.6466		72	169.4	161	169.4	25.2	29.4	23.1	144.2	131.6	146.3
	66	12.08	12.94	12.25	0	0	0	0	0	0	0	0	0	4.72658	4.73017	4.99395		84	121	115	121	12	14	11	109	101	110
	72	11.38	11.54	11.09	0	0	0	0	0	0	0	0	0	4.55362	4.90997	5.25281
	84	10.87	10.21	10.82	0	0	0	0	0	0	0	0	0	4.57827	4.92847	5.19238
	Fig. SI5g	Pp-T:Pp-E 1:3																Fig. SI5h	Cell number (CFU/ml 10^7)
	Time (h)	OD600			EG (mM)			TPA (mM)			Glycolate (mM)			Succinate (mM)				Time	Total			Pp-T			Pp-E
	0	0.207	0.203	0.205	74.1736	75.1444	75.8668	77.0867	75.8969	76.9869	0	0	0	0	0	0		0	3.5	2.3	2.8	0.3	0.5	0.8	3.2	1.8	2
	12	1.229	1.108	1.167	72.4177	72.232	73.658	74.8118	74.3208	75.6301	0	0	0	0	0	0		12	10	12	7	1	1	1	9	11	6
	24	5.23	5.11	4.97	42.0467	43.4615	43.0093	64.2878	66.4098	61.6354	0	0	0	0	0	0		24	57	57	45	6	8	15	51	49	30
	36	7.1	7.96	7.42	0	0	0	54.5744	55.1938	50.4212	0	0	0	0	0	0		36	222	239	161	8	11	24	214	228	137
	48	8.86	9.01	9.12	0	0	0	36.1506	36.1489	34.2586	0	0	0	0	0	0		48	259	232	193	39	22	39	220	210	154
	60	11.33	11.67	10.96	0	0	0	14.2742	14.0484	16.3396	0	0	0	1.08179	1.04086	1.21172		60	285.6	250	322.2	26.4	48	43.2	259.2	202	279
	66	13.5	13.72	12.98	0	0	0	4.34783	4.29402	6.99381	0	0	0	2.28878	2.67284	2.21174		72	228.2	221.2	240.8	12	14	13	216.2	207.2	227.8
	68	14.11	14.29	14.33	0	0	0	0	0	0	0	0	0	3.13287	3.11294	2.98768		84	195	231	216	8	8	7	187	223	209
	72	13.39	13.78	13.81	0	0	0	0	0	0	0	0	0	3.16739	3.13948	3.14664
	84	12.51	11.78	11.92	0	0	0	0	0	0	0	0	0	3.22395	3.20094	3.11284
	Fig. SI5i	Pp-T:Pp-E 1:5																Fig. SI5j	Cell number (CFU/ml 10^7)
	Time (h)	OD600			EG (mM)			TPA (mM)			Glycolate (mM)			Succinate (mM)				Time	Total			Pp-T			Pp-E
	0	0.205	0.201	0.207	74.2237	75.1124	75.7764	75.066	75.1007	75.121	0	0	0	0	0	0		0	2.8	2.6	2.8	0.4	0.4	0.5	2.4	2.2	2.3
	12	1.06	1.156	1.166	70.4763	71.0094	72.658	75.8912	75.0376	74.4635	0	0	0	0	0	0		12	8	7	7	0.8	0.8	1.4	7.2	6.2	5.6
	24	4.88	5.18	5.05	33.2395	29.1647	33.7365	68.2831	66.8856	67.2537	0	0	0	0	0	0		24	62	79	87	5	7	13	57	72	74
	36	6.2	6.49	6.08	0	0	0	56.6279	57.1884	57.838	0	0	0	0	0	0		36	173	209	166	10	11	12	163	198	154
	48	8.17	8.5	8.25	0	0	0	46.2719	47.354	49.7545	0	0	0	0	0	0		48	242	214	225	16	16	20	226	198	205
	60	10.61	10.77	10.99	0	0	0	21.5221	20.0491	21.2318	0	0	0	0.873712	0.938476	1.12378		60	280	251.9	260.7	12	14	15	268	237.9	245.7
	66	13.5	13.72	12.98	0	0	0	9.12387	12.9253	10.4484	0	0	0	2.34782	2.57878	2.17764		72	253	242	283	8	7	9	245	235	274
	72	14.45	14.39	14.52	0	0	0	0	0	0	0	0	0	3.25788	3.00385	3.07765		84	240	203	252	4	5	3	236	198	249
	84	13.29	13.31	13.38	0	0	0	0	0	0	0	0	0	3.1875	3.16648	3.16199
	Fig. SI5k	Pp-TE																Fig. SI5l	Cell number (CFU/ml 10^7)
	Time (h)	OD600			EG (mM)			TPA (mM)			Glycolate (mM)			Succinate (mM)				Time	Total
	0	0.19	0.227	0.185	74.663	73.3849	74.6483	74.3142	75.8871	75.2324	0	0	0	0	0	0		0	2.1	2.5	2.6
	12	0.51	0.643	0.522	72.3014	73.0717	71.3483	74.2864	75.2504	75.8052	0	0	0	0	0	0		12	4.4	3.7	4.8
	24	4.52	4.44	4.58	16.947	17.5195	19.5021	64.7493	64.522	68.9157	0	0	0	0	0	0		24	65	59	49
	36	7.89	7.32	7.48	0	0	0	56.383	61.9476	58.3337	0	0	0	0	0	0		36	219	182	227
	48	10.01	10.33	9.37	0	0	0	36.0884	33.4697	36.5794	0	0	0	0	0	0		48	257	299	285
	60	11.17	11.92	11.51	0	0	0	16.5511	14.293	17.4605	0	0	0	0.749919	0.633613	0.956179		60	323	399	357
	72	13.91	13.31	14.17	0	0	0	4.60865	2.53117	3.836	0	0	0	2.89348	2.54273	3.34927		72	219	270	260
	75	14.27	14.44	14.08	0	0	0	0	0	0	0	0	0	3.14721	2.87327	3.55512		84	249	259	227
	84	14.55	14.16	14.25	0	0	0	0	0	0	0	0	0	3.09848	3.02934	3.49983

[truncated: 8 more sheets: Fig S6, Fig S7, Fig S8, Fig S9, Fig S11, Fig S12, Fig S13, Fig S14]
